# Supplementary material for: B Chromosomes of the Asian Seabass (Lates calcarifer) Contribute to Genome Variations at the Level of Individuals and Populations
Source: Genes (Basel). 2018 Sep 20;9(10):464. doi: 10.3390/genes9100464 (PMC6211105; doi:10.3390/genes9100464)
Supplement: Supplementary file 1 [file genes-09-00464-s001.zip]

Archive with 7 entries (6 files):
- Table S1.xlsx
- Table S2.xlsx
- Table S3.xlsx
- genes-346253 Supp. Proofs/
- genes-346253 Supp. Proofs/Table S1.xlsx
- genes-346253 Supp. Proofs/Table S2.xlsx
- genes-346253 Supp. Proofs/Table S3.xlsx
