# Supplementary material for: B Chromosomes of the Asian Seabass (Lates calcarifer) Contribute to Genome Variations at the Level of Individuals and Populations
Source: Genes (Basel). 2018 Sep 20;9(10):464. doi: 10.3390/genes9100464 (PMC6211105; doi:10.3390/genes9100464)
Supplement: Supplementary file 1 [file genes-09-00464-s001.zip › Table S1.xlsx]

## Sheet: Sheet1_Bchr5
Table S1: Repeats of the Bchr5 assembly
Bchr5 Assembly ContigName_with Coordinates	From	To	Repeat Name	Repeat Class	Score
Contig[0001]	2	629	LSU-rRNA_Hsa	Pseudogene/rRNA	4034
Contig[0001]	731	814	hAT-N13_CPB	DNA Transposon	203
Contig[0001]	1237	1507	hAT-N12_AMi	DNA Transposon	397
Contig[0001]	1620	1765	BMSAT1	Simple/Sat/SAT	310
Contig[0001]	1838	2772	Ginger2-2_NV	DNA Transposon	592
Contig[0001]	2777	3013	hAT-N12_AMi	DNA Transposon	337
Contig[0001]	4592	4803	piggyBac-4_BF	DNA Transposon	1168
Contig[0001]	5499	5583	R2-N1_Gav	DNA Transposon	240
Contig[0001]	6438	6713	TAR1	DNA Transposon	202
Contig[0001]	6845	6932	CACTA-J	DNA Transposon	211
Contig[0001]	7127	7293	LSU-rRNA_Mfr	Pseudogene/rRNA	457
Contig[0001]	7361	7444	Gypsy-7_CP-LTR	DNA Transposon	245
Contig[0001]	7740	10056	LSU-rRNA_Mfr	Pseudogene/rRNA	8479
Contig[0001]_96114	10224	11665	LSU-rRNA_Hsa	Pseudogene/rRNA	9496
Contig[0001]	11767	11850	hAT-N13_CPB	DNA Transposon	203
Contig[0001]	12407	12901	L1MA9_5	DNA Transposon	339
Contig[0001]	13106	13550	Sat-2_STu	Simple/Sat/SAT	388
Contig[0001]	14084	14186	BMSAT1	Simple/Sat/SAT	213
Contig[0001]	14254	14782	Ginger2-2_NV	DNA Transposon	485
Contig[0001]	14841	15120	hAT-N12_AMi	DNA Transposon	406
Contig[0001]	16810	17021	piggyBac-4_BF	DNA Transposon	1168
Contig[0001]	17717	17801	R2-N1_Gav	DNA Transposon	240
Contig[0001]	18656	18931	TAR1	DNA Transposon	202
Contig[0001]	19063	19150	CACTA-J	DNA Transposon	211
Contig[0001]	19345	19511	LSU-rRNA_Mfr	Pseudogene/rRNA	457
Contig[0001]	19579	19662	Gypsy-7_CP-LTR	DNA Transposon	245
Contig[0001]	19958	22274	LSU-rRNA_Mfr	Pseudogene/rRNA	8479
Contig[0001]	22442	23883	LSU-rRNA_Hsa	Pseudogene/rRNA	9496
Contig[0001]	23985	24068	hAT-N13_CPB	DNA Transposon	203
Contig[0001]	24625	25119	L1MA9_5	DNA Transposon	339
Contig[0001]	25324	25768	Sat-2_STu	Simple/Sat/SAT	388
Contig[0001]	26241	26770	Ginger2-2_NV	DNA Transposon	500
Contig[0001]	26915	27194	hAT-N12_AMi	DNA Transposon	406
Contig[0001]	28884	29095	piggyBac-4_BF	DNA Transposon	1168
Contig[0001]	29791	29875	R2-N1_Gav	DNA Transposon	240
Contig[0001]	30730	31005	TAR1	DNA Transposon	202
Contig[0001]	31137	31224	CACTA-J	DNA Transposon	211
Contig[0001]	31419	31585	LSU-rRNA_Mfr	Pseudogene/rRNA	457
Contig[0001]	31653	31736	Gypsy-7_CP-LTR	DNA Transposon	245
Contig[0001]	32032	34348	LSU-rRNA_Mfr	Pseudogene/rRNA	8479
Contig[0001]	34516	35957	LSU-rRNA_Hsa	Pseudogene/rRNA	9496
Contig[0001]	36059	36142	hAT-N13_CPB	DNA Transposon	203
Contig[0001]	36699	37193	L1MA9_5	DNA Transposon	339
Contig[0001]	37398	37842	Sat-2_STu	Simple/Sat/SAT	388
Contig[0001]	38376	38478	BMSAT1	Simple/Sat/SAT	213
Contig[0001]	38546	39074	Ginger2-2_NV	DNA Transposon	485
Contig[0001]	39133	39460	hAT-N2_CPB	DNA Transposon	358
Contig[0001]	41276	41487	piggyBac-4_BF	DNA Transposon	1168
Contig[0001]	42183	42267	R2-N1_Gav	DNA Transposon	240
Contig[0001]	43122	43397	TAR1	DNA Transposon	202
Contig[0001]	43529	43616	CACTA-J	DNA Transposon	211
Contig[0001]	43811	43977	LSU-rRNA_Mfr	Pseudogene/rRNA	457
Contig[0001]	44045	44128	Gypsy-7_CP-LTR	DNA Transposon	245
Contig[0001]	44424	46740	LSU-rRNA_Mfr	Pseudogene/rRNA	8479
Contig[0001]	46908	48349	LSU-rRNA_Hsa	Pseudogene/rRNA	9496
Contig[0001]	48451	48534	hAT-N13_CPB	DNA Transposon	203
Contig[0001]	49128	49730	L1MA9_5	DNA Transposon	374
Contig[0001]	49935	50379	Sat-2_STu	Simple/Sat/SAT	388
Contig[0001]	50913	51015	BMSAT1	Simple/Sat/SAT	213
Contig[0001]	51083	51611	Ginger2-2_NV	DNA Transposon	485
Contig[0001]	51670	51997	hAT-N2_CPB	DNA Transposon	358
Contig[0001]	53639	53850	piggyBac-4_BF	DNA Transposon	1168
Contig[0001]	54546	54630	R2-N1_Gav	DNA Transposon	240
Contig[0001]	55484	55759	TAR1	DNA Transposon	202
Contig[0001]	55891	55978	CACTA-J	DNA Transposon	218
Contig[0001]	56172	56338	LSU-rRNA_Mfr	Pseudogene/rRNA	457
Contig[0001]	56404	56486	Gypsy-7_CP-LTR	DNA Transposon	251
Contig[0001]	56527	56603	CACTA_LP	DNA Transposon	219
Contig[0001]	56781	59093	LSU-rRNA_Mfr	Pseudogene/rRNA	8402
Contig[0001]	59260	60701	LSU-rRNA_Hsa	Pseudogene/rRNA	9496
Contig[0001]	60803	60886	hAT-N13_CPB	DNA Transposon	203
Contig[0001]	61480	62111	L1MA9_5	DNA Transposon	360
Contig[0001]	62316	62760	Sat-2_STu	Simple/Sat/SAT	388
Contig[0001]	63294	63396	BMSAT1	Simple/Sat/SAT	213
Contig[0001]	63464	63992	Ginger2-2_NV	DNA Transposon	485
Contig[0001]	64051	64330	hAT-N12_AMi	DNA Transposon	402
Contig[0001]	66203	66414	piggyBac-4_BF	DNA Transposon	1168
Contig[0001]	67110	67194	R2-N1_Gav	DNA Transposon	240
Contig[0001]	68049	68324	TAR1	DNA Transposon	202
Contig[0001]	68456	68543	CACTA-J	DNA Transposon	211
Contig[0001]	68738	68904	LSU-rRNA_Mfr	Pseudogene/rRNA	457
Contig[0001]	68972	69055	Gypsy-7_CP-LTR	DNA Transposon	245
Contig[0001]	69351	71663	LSU-rRNA_Mfr	Pseudogene/rRNA	8490
Contig[0001]	71831	73272	LSU-rRNA_Hsa	Pseudogene/rRNA	9496
Contig[0001]	73373	73456	hAT-N13_CPB	DNA Transposon	203
Contig[0001]	74291	74532	hAT-N12_AMi	DNA Transposon	364
Contig[0001]	74701	74888	SAT-1_PGr	Simple/Sat/SAT	359
Contig[0001]	74904	75139	SAT-1_PGr	Simple/Sat/SAT	480
Contig[0001]	75155	75637	Ginger2-2_NV	DNA Transposon	454
Contig[0001]	75751	76249	Ginger2-2_NV	DNA Transposon	482
Contig[0001]	76362	76699	hAT-N12_AMi	DNA Transposon	434
Contig[0001]	78177	78388	piggyBac-4_BF	DNA Transposon	1168
Contig[0001]	79083	79167	R2-N1_Gav	DNA Transposon	240
Contig[0001]	80022	80297	TAR1	DNA Transposon	202
Contig[0001]	80429	80516	CACTA-J	DNA Transposon	211
Contig[0001]	80711	80877	LSU-rRNA_Mfr	Pseudogene/rRNA	457
Contig[0001]	80945	81027	Gypsy-7_CP-LTR	DNA Transposon	222
Contig[0001]	81324	83640	LSU-rRNA_Mfr	Pseudogene/rRNA	8479
Contig[0001]	83809	85247	LSU-rRNA_Hsa	Pseudogene/rRNA	9483
Contig[0001]	85306	85396	Copia2-I_CR	DNA Transposon	202
Contig[0001]	85990	86068	TguERV4_I	DNA Transposon	238
Contig[0001]	86269	86503	hAT-N12_AMi	DNA Transposon	364
Contig[0001]	86746	87198	Ginger2-2_NV	DNA Transposon	556
Contig[0001]	87224	87365	Coprina_Cc1	DNA Transposon	310
Contig[0001]	87451	88683	L1MA9_5	DNA Transposon	662
Contig[0001]	90129	90338	piggyBac-4_BF	DNA Transposon	1150
Contig[0001]	91967	92098	LSU-rRNA_Hsa	Pseudogene/rRNA	218
Contig[0001]	92651	92817	LSU-rRNA_Mfr	Pseudogene/rRNA	457
Contig[0001]	92885	92966	Gypsy-7_CP-LTR	DNA Transposon	214
Contig[0001]	93262	95564	LSU-rRNA_Mfr	Pseudogene/rRNA	8314
Contig[0001]	95751	96111	LSU-rRNA_Hsa	Pseudogene/rRNA	2189

## Sheet: Sheet2_Bchr6
	Repeats of Bchr6 assembly
Bchr6 Assembly ContigName_with Coordinates	From	To	Repeat Name	Repeat class	Score
@unitig_5881|quiver_229485_254025	23	52	#N/A	DNA Transposon	50
@unitig_4068|quiver_1273048_1349083	1550	1583	#N/A	DNA Transposon	53.6
@unitig_761|quiver_732434_732681	1	34	#N/A	DNA Transposon	48.2
@unitig_5949|quiver_1071294_1126183	31	67	#N/A	DNA Transposon	59
@unitig_223|quiver_880847_963849	4041	4080	REX1-4_AFC	DNA Transposon	64.4
@unitig_4068|quiver_4065_298898	778	817	Gypsy-47_AA-I	DNA Transposon	55.4
@unitig_5637|quiver_4177634_4223306	949	989	TC1DR3	DNA Transposon	66.2
@unitig_4276|quiver_24371_26634	339	380	#N/A	DNA Transposon	53.6
@unitig_5951|quiver_1650409_1814944	5565	5606	REX1-4_AFC	DNA Transposon	71.6
@unitig_30|quiver_5434_23687	949	991	TC1DR3	DNA Transposon	55.4
@unitig_5948|quiver_95975_184387	949	991	TC1DR3	DNA Transposon	55.4
@unitig_1319|quiver_16083_35397	149	192	SINE2-8_SP	DNA Transposon	53.6
@unitig_889|quiver_782580_802727	13	59	#N/A	DNA Transposon	64.4
@unitig_223|quiver_1096921_1155438	31	78	#N/A	DNA Transposon	60.8
@unitig_4275|quiver_443367_443599	1371	1418	L1_Ele19	DNA Transposon	73.4
@unitig_603|quiver_113814_243821	4	57	#N/A	DNA Transposon	59
@unitig_4065|quiver_314102_451935	5560	5608	REX1-4_AFC	DNA Transposon	89.7
@unitig_4068|quiver_1102091_1102645	2	58	#N/A	DNA Transposon	50
scaffold_24_611565_621508	285	339	#N/A	DNA Transposon	73.4
@unitig_223|quiver_2349342_2349732	513	568	#N/A	unclear	62.6
@unitig_4288|quiver_610850_787563	1449	1503	Gypsy-42_GA-I	DNA Transposon	71.6
@unitig_889|quiver_11001_405684	574	628	Gypsy-3_PSt-I	DNA Transposon	57.2
@unitig_1066|quiver_672614_824066	5569	5625	REX1-4_AFC	DNA Transposon	59
@unitig_3991|quiver_326390_420085	954	1010	REX5	DNA Transposon	68
@unitig_223|quiver_568758_603732	1778	1834	Gypsy-47_GA-LTR	DNA Transposon	60.8
@unitig_4178|quiver_185319_284012	1447	1504	Gypsy-42_GA-I	DNA Transposon	60.8
@unitig_4273|quiver_237144_263718	122	180	DNA9NNN1_DR	DNA Transposon	60.8
@unitig_4587|quiver_118752_211331	20	82	#N/A	DNA Transposon	68
scaffold_74_173089_174818	3	62	L1ME_ORF2	Retro	55.4
@unitig_5879|quiver_482591_600530	3	63	#N/A	DNA Transposon	75.2
@unitig_5951|quiver_785757_854821	1867	1927	Copia12-NVi_I	DNA Transposon	55.4
@unitig_5637|quiver_3420579_3529080	1867	1928	Copia12-NVi_I	DNA Transposon	57.2
@unitig_5949|quiver_242486_253971	3949	4009	hAT-80_HM	DNA Transposon	55.4
@unitig_761|quiver_331816_360478	99	160	Kolobok-3_Aplcal	DNA Transposon	77
@unitig_4288|quiver_1650053_1670938	1	64	#N/A	DNA Transposon	71.6
@unitig_603|quiver_1875557_2086981	4042	4105	REX1-4_AFC	DNA Transposon	107
@unitig_5948|quiver_507895_724098	1231	1294	TC1DR3	DNA Transposon	55.4
@unitig_4289|quiver_62586_140203	1284	1349	Gypsy-6-I_XT	DNA Transposon	75.2
@unitig_603|quiver_453515_752177	876	935	Penelope-12_HM	DNA Transposon	62.6
@unitig_1441|quiver_361680_463906	1497	1562	BEL7-I_DR	DNA Transposon	57.2
@unitig_5237|quiver_3817084_3941954	1	72	#N/A	DNA Transposon	66.2
@unitig_5637|quiver_3921502_3969027	1350	1419	L1_Ele19	DNA Transposon	82.4
@unitig_5949|quiver_2159112_2206368	1	70	#N/A	DNA Transposon	87.8
@unitig_4273|quiver_89772_133372	72	142	#N/A	DNA Transposon	93.3
@unitig_223|quiver_327813_449979	698	769	Gypsy-40_GA-I	DNA Transposon	66.2
@unitig_1066|quiver_250508_346483	1	76	HATN10_DR	DNA Transposon	71.6
@unitig_4068|quiver_541822_559127	54	128	#N/A	DNA Transposon	95.1
@unitig_4065|quiver_640017_651339	1942	2017	Novosib-6_CR	DNA Transposon	111
scaffold_44_589871_615417	1275	1346	Daphne-56_Hma	DNA Transposon	82.4
@unitig_1066|quiver_1112209_1185224	1461	1541	BEL7-I_DR	DNA Transposon	80.6
@unitig_5883|quiver_77813_278460	1	81	#N/A	DNA Transposon	96.9
@unitig_4068|quiver_1485428_1827843	1230	1310	L1-Y_CF	DNA Transposon	96.9
@unitig_4288|quiver_1056870_1423824	1037	1121	#N/A	rDNA, DNA	95.1
@unitig_5637|quiver_4840870_4870290	26	118	#N/A	DNA Transposon	104
@unitig_223|quiver_7258_113581	1	110	#N/A	DNA Transposon	125
scaffold_78_499643_499871	5118	5232	SINE2-1_	DNA Transposon	159
@unitig_5161|quiver_4050_62266	2682	2799	Gypsy-53_AA-I	DNA Transposon	113
scaffold_59_283538_342600	1749	1864	L1_Ele19	DNA Transposon	105
@unitig_2525|quiver_2628_6490	3	112	BEL-3_DPu-I	LINE	141
@unitig_5158|quiver_66042_130910	4044	4156	REX1-4_AFC	DNA Transposon	107
@unitig_1422|quiver_279278_614084	2	129	#N/A	DNA Transposon	132
@unitig_4068|quiver_716430_776881	2682	2827	Copia12-NVi_I	DNA Transposon	156
@unitig_4067|quiver_6758_6950	2541	2732	Ginger1-3_HM	DNA Transposon	347
@unitig_5637|quiver_4346224_4399360	3	201	#N/A	DNA Transposon	250
@unitig_4091|quiver_665379_665608	180	408	#N/A	LINE	414
@unitig_1357|quiver_3744_9309	9	244	#N/A	DNA Transposon	399
@unitig_603|quiver_1025720_1070897	1	236	#N/A	DNA Transposon	277
@unitig_1356|quiver_6766_7074	600	904	Copia-4_PPa-I	LTR	484
@unitig_5161|quiver_162639_237072	4688	5373	REX1-4_AFC	DNA Transposon	773
@unitig_5159|quiver_11817_340849	5558	6280	REX1-4_AFC	DNA Transposon	926

## Sheet: Sheet3_scaffold_93
TableS1: Repeats in scaffold_93 of Asian seabass genome assembly
Name	From	To	Name	Class	Score
scaffold_93	70	468	Ginger2-2_NV	DNA/Ginger2	570
scaffold_93	508	646	Coprina_Cc1	NonLTR/Penelope	542
scaffold_93	784	923	BMSAT1	Simple/Sat/SAT	283
scaffold_93	955	1055	hAT-N12_AMi	DNA/hAT	217
scaffold_93	1061	1375	hAT-N12_AMi	DNA/hAT	489
scaffold_93	1784	1858	hAT-N13_CPB	DNA/hAT	210
scaffold_93	2119	2213	Copia2-I_CR	LTR/Copia	210
scaffold_93	2269	3714	LSU-rRNA_Hsa	Pseudogene/rRNA	9347
scaffold_93	3881	6197	LSU-rRNA_Mfr	Pseudogene/rRNA	8415
scaffold_93	6492	6575	Gypsy-7_CP-LTR	LTR/Gypsy	230
scaffold_93	6643	6809	LSU-rRNA_Mfr	Pseudogene/rRNA	457
scaffold_93	7003	7090	CACTA-J	DNA	211
scaffold_93	7110	7201	hAT-3_SBi	DNA/hAT	232
scaffold_93	7222	7497	TAR1	Simple/Sat	212
scaffold_93	8354	8438	R2-N1_Gav	NonLTR/R2	240
scaffold_93	8576	8647	hAT-N12_AMi	DNA/hAT	216
scaffold_93	9036	9121	L1-13_BDi	NonLTR/L1	203
scaffold_93	9137	9348	piggyBac-4_BF	DNA/piggyBac	1168
scaffold_93	10992	11339	hAT-N12_AMi	DNA/hAT	378
scaffold_93	11424	11538	SAT-1_PGr	Simple/Sat/SAT	226
scaffold_93	11585	12040	Ginger2-2_NV	DNA/Ginger2	707
scaffold_93	12050	12258	REP-1B_SSa	Interspersed_Repeat	478
scaffold_93	12485	12754	hAT-N12_AMi	DNA/hAT	379
scaffold_93	13182	13220	MuDR-12_CCri	DNA/MuDR	203
scaffold_93	13274	13357	hAT-N13_CPB	DNA/hAT	203
scaffold_93	13459	14901	LSU-rRNA_Hsa	Pseudogene/rRNA	9503
scaffold_93	15069	17385	LSU-rRNA_Mfr	Pseudogene/rRNA	8429
scaffold_93	17681	17764	Gypsy-7_CP-LTR	LTR/Gypsy	230
scaffold_93	17832	17998	LSU-rRNA_Mfr	Pseudogene/rRNA	457
scaffold_93	18193	18280	CACTA-J	DNA	211
scaffold_93	18300	18391	hAT-3_SBi	DNA/hAT	232
scaffold_93	18412	18687	TAR1	Simple/Sat	212
scaffold_93	19543	19627	R2-N1_Gav	NonLTR/R2	240
scaffold_93	19781	19859	OSTE14	DNA	200
scaffold_93	20332	20545	piggyBac-4_BF	DNA/piggyBac	1135
scaffold_93	21183	21236	LTR25-int	ERV/ERV1	205
scaffold_93	21985	22162	hAT-N12a_AMi	DNA/hAT	365
scaffold_93	22458	22967	TC1DR3	DNA	2100
scaffold_93	22969	23182	TC1DR3	DNA	711
scaffold_93	23941	24050	Gypsy-5_DGri-I	LTR/Gypsy	207
scaffold_93	24145	24205	Gypsy-73D_CCri-I	LTR/Gypsy	239
scaffold_93	24780	24852	MuDR-11_GM	DNA/MuDR	231
scaffold_93	25320	25370	Copia-72_PT-I	LTR/Copia	235
scaffold_93	25561	25615	hAT-7_ATr	DNA/hAT	235
scaffold_93	25789	25869	Tx1-9_SK	NonLTR/Tx1	282
scaffold_93	26520	26621	Copia-27C_ATr-LTR	LTR/Copia	248
scaffold_93	26627	26699	hATw-4_BF	DNA/hAT	223
scaffold_93	26805	26892	Daphne-2_HMM	NonLTR/Daphne	261
scaffold_93	26999	27049	Rehavkus-1_NVi	DNA/MuDR	203
scaffold_93	27060	27173	hAT-N106_DR	DNA/hAT	274
scaffold_93	27393	27480	Gypsy-23_DAn-I	LTR/Gypsy	282
scaffold_93	27504	27579	VANDAL16	DNA/MuDR	240
scaffold_93	27932	28116	Gypsy-7B_ATr-LTR	LTR/Gypsy	373
scaffold_93	29178	29234	hAT-8_SBi	DNA/hAT	207
