# Supplementary material for: B Chromosomes of the Asian Seabass (Lates calcarifer) Contribute to Genome Variations at the Level of Individuals and Populations
Source: Genes (Basel). 2018 Sep 20;9(10):464. doi: 10.3390/genes9100464 (PMC6211105; doi:10.3390/genes9100464)
Supplement: Supplementary file 1 [file genes-09-00464-s001.zip › Table S3.xlsx]

## Sheet: Sheet1_ChrB6 
Table S3: Population scale variation in the copy number of ChrB6 assembly-associated regions
						Indian region															South-East Asia and the Philippines																						Australia and Papua New Guinea
#contigs	START	END	WC-11	WC-13	WC-17	WC-6	EC-12	EC-1	EC-2	EC-3	EC-4	INDO-18	INDO-5	INDO-7	INDO-1	INDO-2	THA-10_1	THA-1_1	THA-30_1	THA-6_1	THA-8_1	CAM-10	CAM-13	CAM-27	CAM-30	KM-13	KM-14	KM-15	KM-16	PHLP-09	PHLP-18	PHLP-22	PHLP-33	VIET-03	VIET-20	PNG-1	PNG-13	PNG-17	PNG-18	PNG-2	DH-1391	DH-749	DH-1392	DH-750	DH-751	DH7-52	QEN-1532	QEN-1536	QEN-1538
@unitig_5637|quiver	4840890	4841890	1.80867	2.43278	1.54244	2.14142	1.95415	2.25341	2.46105	1.98444	2.31047	2.17716	2.32337	1.84956	1.97474	2.557	1.85921	2.01502	2.14398	2.29587	1.72568	1.64668	1.48825	2.21117	1.7913	2.4812	2.02667	2.70248	2.13475	1.53567	1.73408	1.89154	1.8743	1.74219	1.71204	2.03591	2.17545	1.98124	1.62978	2.35017	1.84442	1.56743	1.63191	2.08291	1.72366	1.72492	1.58222	2.19841	1.68798
@unitig_5637|quiver	4841890	4842890	1.88773	1.64516	2.13561	2.45597	1.82079	1.61376	1.5502	1.62255	1.53217	1.48107	1.96804	1.9166	1.71619	2.54825	1.93018	1.57206	2.21433	2.69916	1.57837	2.18952	1.88439	2.89854	2.17786	2.0301	2.26022	2.44971	2.16752	2.04488	2.96437	1.78862	2.35641	1.5822	2.70232	1.75761	1.85068	2.61107	1.57569	2.3839	2.52533	2.52668	1.86656	1.84575	2.17783	1.20154	2.46934	1.94175	1.71578
@unitig_5637|quiver	4842890	4843890	2.90978	1.39878	2.61893	2.31084	1.97985	1.29256	1.94062	1.92073	1.83625	2.64159	2.63664	2.48289	1.50959	2.31323	2.09535	2.08534	2.51582	2.11909	2.04454	2.0879	1.99027	1.90953	2.61421	2.39319	1.35641	2.42709	2.10266	2.06207	2.32847	1.92814	1.71156	1.59451	1.80649	2.13875	2.07082	1.72708	1.78361	2.45512	1.86886	1.7732	2.29851	1.49374	1.6464	1.66371	1.36528	1.87885	2.09051
@unitig_5637|quiver	4845360	4846360	1.90883	1.54777	1.46759	2.45693	2.12522	2.01098	2.07311	1.56199	2.30377	1.43822	1.83165	1.79034	1.99846	1.79844	2.02949	1.55899	1.76664	1.26207	2.0319	2.47931	2.24039	2.45419	1.7959	1.84941	1.79723	1.5709	2.59595	1.89163	1.28896	1.65166	1.84037	1.79775	2.20999	1.58449	2.03535	1.79704	2.19601	2.24837	1.73222	2.15031	1.52019	2.02547	1.94435	1.97989	2.05757	2.07482	2.33943
@unitig_5637|quiver	4846360	4847360	2.03555	1.69231	1.90447	2.00389	1.63335	1.37571	2.46726	1.83932	1.85695	2.02752	2.30699	1.83516	2.21087	2.28903	2.60457	1.85055	2.14435	1.82559	1.72836	2.20696	2.31214	1.88364	2.46777	2.09345	2.01747	1.45566	2.22349	1.78006	1.69818	2.29592	2.07716	2.22314	1.76156	2.25676	1.51487	1.90458	2.21154	1.60724	1.76065	2.05163	1.6628	2.53868	2.17251	2.7064	1.61544	1.81196	2.24961
@unitig_5637|quiver	4848681	4849681	2.0673	2.73298	2.12667	2.83587	1.73462	2.52876	2.74371	1.75485	2.11866	1.57115	2.1736	2.50254	2.13154	2.03923	1.77326	1.65223	2.27173	2.29122	2.06047	2.38206	1.71271	1.77929	1.86392	2.00355	2.15145	2.24734	1.68874	2.57245	1.53941	2.38151	2.05428	1.96072	2.13925	1.889	2.2957	1.79213	1.91082	2.21901	1.96258	2.00975	2.13871	1.69443	1.89352	2.22398	2.16484	1.87562	2.21539
@unitig_5637|quiver	4849681	4850681	2.65757	1.87881	2.03407	1.78472	1.77103	2.04889	1.7039	1.73817	1.7648	2.11351	2.03005	2.13821	2.36203	1.65513	1.76712	1.85931	1.75347	1.58195	2.04784	1.89663	1.58292	1.75331	2.02361	1.82255	2.11146	2.19121	2.23041	2.84325	2.19567	2.58525	2.12884	2.79914	1.48192	2.08832	2.26653	2.44049	1.49714	1.72513	2.27112	2.17743	1.98378	1.87889	1.98096	2.18285	2.26826	2.8823	1.58704
@unitig_1441|quiver	463418	464418	2.49965	2.36333	2.49768	2.10413	2.34563	2.00957	2.16823	1.83927	3.35396	2.0333	1.6442	1.83366	2.19358	1.89668	2.01609	1.63496	2.09017	2.13616	2.3325	1.79127	2.33991	2.04324	2.06978	2.01476	1.52043	2.18396	2.16744	2.23479	2.24236	2.25489	2.43717	1.48102	1.97121	2.22871	1.75907	2.32969	1.66979	1.79267	1.87761	1.84824	2.35427	2.19758	2.04768	2.30918	1.51558	1.74127	1.55814
@unitig_5637|quiver	4346235	4347235	2.07952	1.98856	2.13928	2.76623	2.15089	1.92526	2.81551	1.88842	2.29583	2.05275	2.0438	1.353	2.62557	1.87733	1.79493	1.87521	1.97706	1.94349	2.01536	2.23625	1.62081	2.20487	1.41512	2.17548	2.21548	2.1562	1.42381	1.68471	2.16373	2.02322	1.99531	2.15778	2.67514	2.47257	1.58304	1.68782	2.15109	1.64061	2.27716	1.87211	2.2801	2.04962	2.08614	2.17824	1.4421	1.67489	1.45581
@unitig_5237|quiver	3860743	3861743	1.37545	1.81794	2.58737	1.15434	2.4805	1.59956	1.70596	1.73132	2.39573	1.69811	2.35419	2.00897	2.22429	2.35572	1.74184	2.51934	2.13517	2.33009	2.13628	1.89176	1.71459	1.8514	1.77524	1.53686	1.25915	2.07879	1.2611	2.74786	1.71033	2.3882	2.18291	1.97405	1.90085	2.5539	2.37859	2.06744	1.81721	2.10744	1.63034	1.70195	1.90507	2.20117	2.31529	2.01226	1.99375	1.47461	2.01966
@unitig_5237|quiver	3861743	3862743	1.33447	1.46116	1.8933	1.84135	2.14095	1.81154	2.16357	1.62963	2.20998	1.81286	0.963328	2.13989	1.76703	2.13359	2.05003	2.24901	1.95186	1.9019	1.7611	2.3234	1.82752	2.23894	2.08914	1.69657	2.05933	2.20288	2.0723	2.31691	2.0995	1.81277	2.37601	1.85594	1.90201	1.99315	2.3265	2.26384	2.0695	2.23271	1.85924	1.94046	1.94573	2.04718	1.94838	1.69444	2.49001	2.21555	2.51477
@unitig_5237|quiver	3932757	3933757	1.81034	2.03811	2.19672	1.77396	3.12562	2.26121	1.59607	1.76935	2.73584	1.46979	1.61082	1.86146	1.57017	2.11854	1.86837	1.85238	1.68889	2.50282	1.50229	1.76521	1.78432	1.78862	2.61896	1.91024	1.94644	2.0362	1.84114	1.56549	2.32052	1.9549	2.39106	1.53635	1.92277	1.80068	1.86476	2.5044	1.97538	2.41214	1.38579	1.8012	1.75704	2.08886	2.00454	2.43717	1.9867	1.63213	2.22798
@unitig_5237|quiver	3933757	3934757	2.09871	1.59589	1.83726	1.7051	1.61042	1.31289	2.2024	1.39941	1.59856	1.73024	1.96789	2.05801	2.15689	1.70251	1.79212	1.5982	1.56083	1.3311	1.63997	1.8698	2.17416	1.75432	1.97402	1.6316	2.60273	1.855	2.39077	2.17212	2.28308	2.08736	1.92947	2.11893	1.38409	1.66464	2.65569	2.54136	1.59555	1.48795	1.7672	2.27844	2.16133	2.00547	1.71578	1.90382	2.35114	1.74199	1.46023
@unitig_5237|quiver	3934757	3935757	2.01078	2.14606	2.39495	2.35854	1.91006	1.72506	2.45568	1.9395	1.70828	2.03309	2.16528	1.67229	2.20568	1.75095	2.37044	1.69682	1.61659	2.1564	2.16614	2.22125	2.25712	2.36465	1.90611	2.31518	1.61268	2.17342	1.6954	2.24364	2.06582	2.11766	1.73849	2.11893	2.08885	2.09625	1.7353	2.10784	2.01868	1.65481	1.59503	1.59625	1.90141	1.86163	2.20524	1.77178	1.65777	2.66723	2.10284
@unitig_5237|quiver	3935757	3936757	1.97143	2.21093	2.21128	2.21286	1.49605	1.73636	2.382	1.64421	1.35513	1.88113	1.6456	1.66476	2.25441	2.03799	1.85273	2.0181	2.46819	2.51421	1.81492	1.97095	2.12264	2.10102	1.77968	2.13841	1.57743	2.43035	2.26742	1.81931	1.8676	1.89764	1.66144	1.96137	1.82885	1.60419	2.17285	1.93697	2.14542	2.36537	1.77703	1.93598	2.10753	1.52957	1.97387	1.58279	2.02561	1.3667	1.56237
@unitig_5237|quiver	3936757	3937757	2.2068	1.834	1.82877	1.60814	1.10587	1.24149	1.85255	2.38185	1.32443	1.99377	1.6714	2.40567	1.83221	2.44239	1.94925	1.97423	1.89775	2.64033	1.60727	1.80469	1.77229	2.41764	1.62103	2.19641	1.80556	2.02412	2.10015	2.26431	2.00446	2.44503	2.14041	2.20217	1.65689	2.12893	2.08378	2.559	1.52511	1.40843	2.16898	1.98631	1.89183	1.64617	2.30198	2.18578	1.54313	2.38843	1.75538
@unitig_5237|quiver	3937757	3938757	2.28175	1.58068	2.40339	1.47959	1.96638	2.04175	1.71552	1.98867	2.12745	1.70195	1.96679	2.37207	2.51571	2.07896	1.75618	2.28956	1.78613	1.70175	2.05311	1.81123	2.10571	1.79477	1.69838	1.56508	2.08626	1.97433	2.15217	1.82275	1.8288	2.10478	2.2991	1.9907	1.03116	1.747	1.9994	2.13973	1.75568	1.95483	2.57911	1.83876	1.68835	2.14449	2.16446	1.7158	2.13347	1.51328	2.3442
@unitig_5237|quiver	3938757	3939757	2.05076	1.12761	2.01146	2.37475	1.71152	1.89038	2.05573	1.34907	1.35881	2.01777	2.59484	1.91579	2.07393	1.50783	2.02915	1.81433	1.4015	1.96511	1.86888	2.03658	1.66116	2.01229	2.32534	1.79846	1.76529	1.69111	2.49849	2.29373	2.53603	1.98078	2.16834	2.16163	1.0782	2.047	2.01906	2.2479	2.20461	1.73599	2.30178	2.31688	2.24168	2.03424	1.68747	1.90881	1.96412	2.68182	2.04111
@unitig_5237|quiver	3939990	3940990	0.832794	2.78452	2.29919	1.16694	1.79737	1.19358	2.08191	2.42063	2.15174	2.11348	1.76645	2.39129	1.84912	1.90805	1.98051	2.13402	1.58151	2.1459	1.85546	1.75553	1.31599	2.12783	1.8325	2.35237	1.68534	1.60983	1.69252	1.82378	1.80968	2.14043	2.31986	1.55901	1.10349	1.7861	1.97941	1.66226	2.25598	1.99255	1.49295	2.29934	2.37937	1.66486	1.96674	2.39492	2.36621	2.05484	2.12117
@unitig_5237|quiver	3940990	3941990	1.89208	1.95411	2.2937	2.91451	1.85729	2.05077	1.98548	1.17521	1.73935	2.0249	1.9297	2.71976	1.75608	1.88522	1.49636	2.30539	2.03446	2.36994	2.5833	2.1326	1.46456	1.5416	1.80146	1.60288	1.9187	2.17997	2.467	1.75611	2.36918	2.07482	2.79081	2.11835	1.97786	2.48283	1.92051	2.11551	2.40511	2.24478	2.15409	2.11678	2.14109	1.99491	1.90871	1.78685	1.88337	2.81698	2.18296
@unitig_603|quiver	1474433	1475433	3.38512	2.70338	2.78192	3.32575	3.94097	4.57828	3.6785	4.09537	4.71662	2.59687	2.78099	3.59051	3.04629	3.15864	3.65851	3.04951	3.42752	3.52768	3.43468	2.21919	2.27814	2.16759	1.77567	1.4602	1.68549	1.96294	1.71968	1.8678	1.8784	2.11464	2.47448	2.23296	2.37196	1.51143	2.02495	2.57967	2.43877	1.77156	2.0878	1.52835	2.35501	2.42121	1.93905	2.01565	1.97099	2.26016	3.06116
@unitig_603|quiver	1475433	1476433	2.53926	2.23505	1.9025	1.69884	1.9982	1.86801	1.67881	2.14618	1.70457	1.83342	1.6963	1.51003	1.63158	1.58028	2.42852	1.85508	1.83132	1.84913	1.7436	2.62763	1.41244	1.71937	1.79647	1.48318	1.77982	1.94433	2.42307	2.28537	2.35657	1.92833	2.27181	2.30192	1.47787	1.94494	2.2672	1.98843	2.68316	2.34419	2.59254	2.70555	2.19736	2.34271	2.35738	2.115	1.96148	1.63998	1.707
@unitig_603|quiver	1477264	1478264	2.06459	2.24268	2.27961	2.48609	1.75908	2.40981	2.89794	1.98176	2.0089	2.01187	1.82063	1.73758	2.16714	2.11543	2.19595	1.73928	2.03377	2.42356	2.11208	2.15991	1.62492	1.82106	1.74611	2.58906	1.8	2.1198	1.89058	1.74899	1.7604	2.13795	1.93229	2.29262	3.13377	2.76681	2.14289	1.95482	2.12579	1.56296	2.6403	2.145	2.03503	2.41318	1.92707	2.13297	2.1837	2.58124	2.62637
@unitig_603|quiver	1478264	1479264	1.78571	1.49987	2.39892	2.79941	1.61154	1.39374	1.9408	2.26058	1.1571	1.73845	2.09685	2.03717	1.8027	1.89367	1.91176	2.35052	1.42627	1.76786	1.98737	1.66597	2.10715	2.50223	1.99686	1.92522	2.10527	2.28744	1.98861	2.2616	1.75241	1.97513	2.27509	1.79274	2.56522	1.74578	2.19385	1.53397	2.37427	1.94019	2.1781	2.90287	2.17082	2.00096	1.95823	2.35882	1.80491	2.19193	2.61169
@unitig_603|quiver	1479264	1480264	2.40123	2.62989	1.5733	3.0314	1.96166	2.40121	2.32736	1.19483	1.66699	1.8831	1.83367	2.39827	2.1015	2.57378	1.73914	2.28776	2.4844	2.06116	2.1936	2.3296	2.55117	1.773	2.55188	2.59995	1.97663	2.20988	2.86914	2.10349	1.7507	2.2215	1.66607	1.71004	1.9229	2.36082	1.97416	1.98375	2.52318	2.77792	1.87436	2.30066	2.20554	2.10195	2.28497	1.87115	2.21946	2.11268	2.09322
@unitig_603|quiver	1480264	1481264	1.86853	2.0005	1.97429	2.2948	1.44719	2.13745	2.37108	1.88379	1.65862	1.84677	2.35295	2.19421	2.02623	1.66742	1.58366	1.97099	2.24532	1.42759	2.45995	2.36063	2.24691	1.67091	2.24417	2.41859	2.7574	1.79495	2.53776	1.56747	2.78122	2.31121	1.77422	1.97544	2.44486	2.3792	1.66972	1.61199	1.89561	2.17152	2.07362	2.43033	1.48383	1.97581	2.33309	1.54618	2.49451	1.81346	2.68861
@unitig_4068|quiver	83733	84733	2.05561	2.02344	1.81444	2.31598	1.94372	2.18858	2.56529	1.6552	1.59485	2.28769	2.38717	1.79932	1.94871	1.58028	1.83093	2.20026	1.94284	1.87271	2.41326	1.749	2.62917	2.32971	2.00021	1.72927	1.97783	3.31356	1.72769	1.71323	2.04621	2.04953	2.51735	2.07314	1.8694	1.54031	2.09676	2.17422	2.35069	2.4443	2.2482	1.55662	1.45009	1.65228	2.73167	1.58684	2.07704	2.63375	1.7448
@unitig_4068|quiver	85356	86356	1.78087	2.17754	1.94444	2.29631	1.86256	2.45213	1.97325	1.08005	2.33703	1.54436	2.11714	2.217	2.26756	2.04408	1.89945	1.96141	1.96562	2.23787	2.12836	2.74835	1.92558	1.96388	1.82971	2.38567	2.61275	2.57189	1.71961	2.41	1.4648	2.59398	1.942	2.54065	2.23905	2.49187	1.80515	1.36048	2.23486	2.86063	2.0717	1.50608	2.44038	2.03796	1.86829	2.22136	1.79567	2.35245	1.6578
@unitig_4068|quiver	86356	87356	14.5303	13.4898	15.335	15.3041	30.5391	27.0924	18.1155	23.875	30.6075	11.9417	13.2253	12.5218	11.4269	12.2817	13.6712	12.6368	14.6154	13.0866	11.9658	1.63182	2.42895	1.66488	2.13216	2.27911	2.31638	1.61111	2.44747	1.49012	2.35471	2.64241	2.00421	1.79769	3.00454	1.90155	1.80418	1.94211	2.15404	2.90053	1.7813	2.10142	1.94434	1.85172	2.03753	2.06553	2.18892	2.28687	1.62467
@unitig_4068|quiver	87356	88356	2.37666	2.44481	1.83083	2.04319	1.97215	2.41956	2.3451	2.15692	2.28435	2.21614	1.87868	1.91593	2.06366	1.88195	1.80464	1.8788	1.6153	2.56173	1.8549	1.42438	2.22552	1.53724	1.91457	1.43073	1.69283	2.1995	1.69859	1.19643	1.79984	1.68401	2.1601	2.02901	1.61421	1.86033	2.01288	1.35154	2.47334	2.02707	1.398	1.93831	2.32654	2.52934	2.24285	1.75097	1.55024	1.84236	1.73469
@unitig_4068|quiver	88898	89898	2.34377	1.77589	1.79175	2.0283	1.95577	2.00322	1.92131	1.70815	3.23477	2.33452	2.3964	1.50802	1.47492	1.55733	2.02934	2.02903	2.32558	1.64436	1.4746	1.84481	1.91925	1.84855	1.6148	2.31093	1.84223	1.8522	1.98709	1.51082	1.95478	1.51481	2.99992	2.39222	2.18213	2.07181	2.00997	2.18489	2.23435	2.06468	1.59816	2.06885	1.96432	2.2714	1.86069	1.74114	2.4591	1.29501	1.42061
@unitig_4068|quiver	91323	92323	2.58833	1.64398	1.45639	2.25012	1.85441	1.82547	1.57478	2.34278	1.71503	1.7809	2.26281	2.15896	1.76108	2.07102	2.49958	1.92183	2.11669	2.46014	1.92074	2.47941	2.09802	2.47973	2.82371	2.18834	1.83462	2.18836	2.07159	1.93192	1.68973	2.01082	1.86662	1.90403	1.72182	2.24712	1.86554	2.49981	2.61723	2.40813	2.32726	2.01354	2.18772	2.20056	2.12917	2.71084	2.48538	1.50182	2.5671
@unitig_4068|quiver	92323	93323	1.77231	1.54812	1.44683	1.58904	1.77374	1.76923	1.78622	2.09446	1.48056	2.11807	2.1374	1.91526	1.22132	1.56327	2.25027	1.59082	2.14289	2.31068	1.63333	2.40059	2.11545	2.319	2.10836	2.28851	1.80879	1.45278	1.87877	1.48056	1.65444	1.95433	1.64607	1.80639	1.36955	1.6733	1.38697	1.83401	1.92002	1.9188	1.76565	1.66454	1.8526	2.53059	2.45902	1.65081	1.55933	1.90443	1.49704
@unitig_603|quiver	1474433	1475433	3.38512	2.70338	2.78192	3.32575	3.94097	4.57828	3.6785	4.09537	4.71662	2.59687	2.78099	3.59051	3.04629	3.15864	3.65851	3.04951	3.42752	3.52768	3.43468	2.21919	2.27814	2.16759	1.77567	1.4602	1.68549	1.96294	1.71968	1.8678	1.8784	2.11464	2.47448	2.23296	2.37196	1.51143	2.02495	2.57967	2.43877	1.77156	2.0878	1.52835	2.35501	2.42121	1.93905	2.01565	1.97099	2.26016	3.06116
@unitig_603|quiver	1475433	1476433	2.53926	2.23505	1.9025	1.69884	1.9982	1.86801	1.67881	2.14618	1.70457	1.83342	1.6963	1.51003	1.63158	1.58028	2.42852	1.85508	1.83132	1.84913	1.7436	2.62763	1.41244	1.71937	1.79647	1.48318	1.77982	1.94433	2.42307	2.28537	2.35657	1.92833	2.27181	2.30192	1.47787	1.94494	2.2672	1.98843	2.68316	2.34419	2.59254	2.70555	2.19736	2.34271	2.35738	2.115	1.96148	1.63998	1.707
@unitig_603|quiver	1477264	1478264	2.06459	2.24268	2.27961	2.48609	1.75908	2.40981	2.89794	1.98176	2.0089	2.01187	1.82063	1.73758	2.16714	2.11543	2.19595	1.73928	2.03377	2.42356	2.11208	2.15991	1.62492	1.82106	1.74611	2.58906	1.8	2.1198	1.89058	1.74899	1.7604	2.13795	1.93229	2.29262	3.13377	2.76681	2.14289	1.95482	2.12579	1.56296	2.6403	2.145	2.03503	2.41318	1.92707	2.13297	2.1837	2.58124	2.62637
@unitig_603|quiver	1478264	1479264	1.78571	1.49987	2.39892	2.79941	1.61154	1.39374	1.9408	2.26058	1.1571	1.73845	2.09685	2.03717	1.8027	1.89367	1.91176	2.35052	1.42627	1.76786	1.98737	1.66597	2.10715	2.50223	1.99686	1.92522	2.10527	2.28744	1.98861	2.2616	1.75241	1.97513	2.27509	1.79274	2.56522	1.74578	2.19385	1.53397	2.37427	1.94019	2.1781	2.90287	2.17082	2.00096	1.95823	2.35882	1.80491	2.19193	2.61169
@unitig_603|quiver	1479264	1480264	2.40123	2.62989	1.5733	3.0314	1.96166	2.40121	2.32736	1.19483	1.66699	1.8831	1.83367	2.39827	2.1015	2.57378	1.73914	2.28776	2.4844	2.06116	2.1936	2.3296	2.55117	1.773	2.55188	2.59995	1.97663	2.20988	2.86914	2.10349	1.7507	2.2215	1.66607	1.71004	1.9229	2.36082	1.97416	1.98375	2.52318	2.77792	1.87436	2.30066	2.20554	2.10195	2.28497	1.87115	2.21946	2.11268	2.09322
@unitig_603|quiver	1480264	1481264	1.86853	2.0005	1.97429	2.2948	1.44719	2.13745	2.37108	1.88379	1.65862	1.84677	2.35295	2.19421	2.02623	1.66742	1.58366	1.97099	2.24532	1.42759	2.45995	2.36063	2.24691	1.67091	2.24417	2.41859	2.7574	1.79495	2.53776	1.56747	2.78122	2.31121	1.77422	1.97544	2.44486	2.3792	1.66972	1.61199	1.89561	2.17152	2.07362	2.43033	1.48383	1.97581	2.33309	1.54618	2.49451	1.81346	2.68861
scaffold_23	1981233	1982233	1.78566	1.9328	2.42747	1.87744	2.18478	2.98011	2.15374	1.978	1.59165	1.74233	1.43317	2.26207	1.91932	2.2804	1.93472	1.92387	1.52119	1.95703	2.06297	2.14612	1.75328	1.50861	1.60088	1.54557	2.36317	1.87159	1.8826	2.14884	2.00013	2.42146	1.51483	2.48059	1.76296	1.85002	2.05704	1.22041	2.27462	1.60214	2.00371	1.97779	2.19943	1.81946	2.12995	2.56367	1.6178	1.85792	2.04461
@unitig_1441|quiver	361355	362355	3.19131	2.18571	2.69092	2.10083	1.91604	2.28138	1.07452	1.7378	1.86177	2.76655	2.80802	1.93585	1.84683	2.07725	2.44765	2.28483	2.0505	2.08608	1.95583	2.33705	1.88832	2.43435	2.33499	1.88215	1.91244	1.96132	2.0934	1.81568	1.51891	2.1094	1.6187	1.61846	1.89518	1.92637	2.01239	1.88267	2.66341	2.02311	2.01111	2.60637	2.24794	2.60079	2.25866	1.92745	1.82372	1.84998	2.22591
@unitig_4617|quiver	287984	288984	2.04949	2.29133	2.07229	1.79712	1.74375	2.95076	1.53586	2.02951	1.83157	1.78215	2.39294	1.62682	1.90634	2.06521	2.04758	1.86862	1.77807	2.1319	1.59568	2.15388	2.19168	2.92943	2.75562	1.86168	2.71209	1.95514	3.32113	1.72206	2.3404	2.373	2.45727	2.46177	1.84459	1.92921	1.56509	1.85989	2.34184	2.21063	2.44826	1.76209	1.88065	1.81427	2.40014	2.23426	1.98834	2.07841	2.35783
@unitig_761|quiver	483452	484452	2.29473	1.96096	1.82877	1.24511	1.62342	1.69945	1.06105	2.08726	1.65359	1.74139	1.7372	1.63422	1.88099	2.10335	1.75648	2.31941	2.08363	1.67355	2.34869	2.27329	1.85525	2.03217	2.02851	1.84094	2.51274	1.89675	1.54385	2.43119	2.40794	1.80873	2.11313	2.85585	2.07453	2.04801	1.77698	1.84679	2.25048	1.87561	2.48463	2.23764	2.37918	1.30095	2.24439	2.11976	2.06316	1.49747	1.33958
@unitig_761|quiver	484452	485452	1.82965	2.249	1.98423	1.72452	1.49859	1.3937	1.1876	1.93131	1.50241	1.50454	1.96526	2.06076	1.61361	1.70195	1.95119	2.38639	2.26135	2.1319	1.73918	2.06602	1.80454	1.45176	2.38209	1.97105	1.89177	1.73224	1.40885	1.88894	1.62656	1.9791	1.66607	1.61199	1.32254	1.74039	1.66736	2.29341	2.28139	2.11052	2.07522	1.58257	2.0106	1.75674	1.53638	1.80513	1.93056	1.77	1.75302
@unitig_223|quiver	449242	450242	2.20079	2.57177	1.97759	2.91445	1.80871	2.69434	2.59838	2.20602	3.38155	1.98901	2.01028	2.47041	2.25882	2.72957	2.55645	1.95277	2.54469	2.18446	2.07015	1.83441	2.61266	2.40457	2.35601	1.95025	1.63626	1.62633	2.22012	2.36455	1.95502	2.1082	2.18738	1.80022	2.44949	2.10311	2.35377	1.7541	2.14088	1.69337	1.68495	2.08193	1.83919	2.09782	2.09889	1.81699	2.09915	2.59625	2.30169
@unitig_5881|quiver	228879	229879	2.14925	2.41588	2.17742	3.59085	2.58061	1.99799	2.37291	2.99428	2.34351	1.93218	1.77519	1.65402	2.02247	2.12323	1.77217	2.04221	1.68662	1.87669	2.657	2.17896	1.68481	1.49376	2.13245	2.29215	2.22502	1.76577	1.88101	1.44328	2.07587	2.16129	2.06034	2.4812	2.68966	1.92576	2.4044	1.94004	2.19193	2.32189	2.0763	2.56594	1.90537	2.19615	1.89304	1.70995	2.54005	2.3907	1.96196
@unitig_4068|quiver	1484432	1485432	1.97737	2.59966	2.42442	1.77841	2.54997	2.44551	1.55127	2.22795	1.86572	2.60089	2.3388	2.26183	2.14785	2.32472	2.2342	1.82974	1.84063	2.21649	1.82854	2.60802	2.24146	2.05536	1.64332	2.04946	1.74925	1.84662	2.62921	2.23407	1.85008	1.43146	2.35426	1.11826	2.56379	2.25781	2.25303	1.85434	1.96018	2.46532	2.2698	2.38065	1.56517	1.23941	1.7114	1.89704	1.77024	2.39049	1.79115
@unitig_4068|quiver	1485432	1486432	2.05937	1.70308	1.74164	0.942277	1.16918	1.55317	1.52718	1.74241	1.9586	2.33541	1.84299	2.46032	1.69333	2.11064	1.92984	2.04276	1.61315	2.60853	2.03017	2.05881	1.56958	2.26164	0.862845	1.78295	2.14317	2.49403	2.26742	1.89083	2.36418	2.07944	1.55231	2.09211	1.2024	1.90092	1.79787	1.8131	2.50811	2.16515	2.72396	1.82827	2.17251	1.75971	1.59958	2.11095	1.65003	1.4695	1.63797
@unitig_5881|quiver	253013	254013	1.99159	1.39607	2.08058	2.07649	1.52439	2.06265	2.56224	1.88842	3.00901	1.92657	2.53728	2.12445	1.89374	2.21638	2.45036	2.61489	2.05141	1.96707	2.35019	2.06052	2.33979	2.17275	2.06029	1.76533	1.90433	2.31541	1.77149	1.73239	2.03958	2.26562	1.91346	1.56947	2.1531	2.06793	1.85575	1.53299	2.39288	1.84083	1.41631	2.01572	1.89023	2.13593	2.54681	1.61707	2.01991	1.94904	2.06061
@unitig_5881|quiver	254013	255013	2.55779	2.08043	1.90319	1.99177	1.62745	1.84904	2.00764	1.91664	1.6935	2.10072	1.80821	1.76503	1.8629	1.56153	2.11897	1.75375	2.17218	2.07838	2.10021	2.23381	1.95024	1.94924	2.07565	2.34774	2.28588	2.22726	1.42391	2.37602	2.19638	1.9549	2.11823	1.89587	2.13159	2.34019	2.71698	2.19474	2.21717	1.97833	2.90663	2.19615	2.8617	2.0601	2.26367	2.56921	2.16004	2.00908	1.62318
@unitig_603|quiver	453396	454396	1.95556	2.3171	1.77423	1.29143	1.69265	1.17201	1.55733	1.58417	2.57398	1.44292	1.74367	2.15542	2.2302	2.23146	2.08564	1.73895	1.90143	1.98048	1.89689	1.86612	1.95884	2.5322	2.06425	2.11505	1.66578	2.37533	2.09978	2.56288	2.04435	2.43031	2.30431	1.73232	2.03876	2.03643	2.17916	2.34466	1.82158	1.99953	1.49435	2.17322	2.20425	2.39832	1.7784	1.90048	2.33337	1.90993	2.75868
@unitig_5159|quiver	197269	198269	1.88761	1.65043	2.48	2.05757	2.46597	2.32063	2.81994	1.55493	2.51443	1.88408	2.37539	1.80862	1.85417	2.3525	1.95434	2.17812	1.89481	1.73917	2.02907	2.01278	2.13879	2.68157	2.15994	2.57339	1.87631	2.42821	2.45187	1.88169	2.77981	2.58043	2.28813	2.37597	2.57584	2.67621	2.33677	2.02856	2.34582	2.5541	1.74255	2.2613	2.60349	2.38268	2.42121	2.44589	2.15641	2.69926	2.4356
@unitig_761|quiver	331036	332036	2.45507	1.78772	1.77099	2.03134	1.71397	1.69056	1.71714	2.1352	1.79402	1.52781	2.13908	2.0987	1.69333	1.82003	1.92984	2.24001	2.33807	2.30199	1.98234	1.94166	1.95672	1.6513	2.45881	1.67358	2.87863	2.17561	1.74589	1.89083	1.65034	2.59454	1.98883	1.66722	1.80275	1.87395	1.55925	2.40145	1.38983	2.86592	1.60486	1.75646	2.56239	1.93232	2.00266	1.58279	2.02561	1.77791	2.20498
@unitig_761|quiver	332036	333036	1.94299	1.91864	1.97553	1.97116	2.93091	2.34059	1.88421	2.33276	2.42163	1.56473	2.06619	1.75476	1.4175	1.69165	2.29624	1.60439	1.78622	1.60281	2.27694	2.77117	2.07647	1.71093	2.09642	2.33312	1.55098	1.61017	2.06539	2.52654	2.00446	2.05113	2.41324	1.84265	1.86571	2.04801	2.22013	2.03259	1.52511	2.04246	1.85334	2.23764	2.6391	1.84754	2.50352	1.85568	1.71647	1.08626	1.52858
@unitig_1422|quiver	541440	542440	2.15818	2.29173	2.62724	2.26809	1.77955	1.74832	2.51713	1.7932	2.34219	1.37154	2.2041	1.61559	1.93092	1.57362	1.62684	2.5886	2.30179	1.69877	1.76414	2.13279	1.96065	1.83509	2.23869	2.23454	2.17255	1.80884	2.11082	2.2681	1.50443	1.79878	1.88682	1.39961	2.45471	2.39063	1.72869	1.72581	2.44811	2.15418	1.57876	1.99004	1.38364	1.51725	1.76589	2.04633	1.97093	1.72482	1.55408
@unitig_1422|quiver	542440	543440	1.86853	1.78889	2.67875	2.22219	1.77406	1.4963	2.5927	1.34371	1.87806	1.94772	2.22136	2.36297	2.34335	2.2002	2.3933	2.11893	2.15238	2.04067	2.34036	2.1849	2.24691	2.37762	1.63295	2.11781	2.30481	1.76311	1.73808	2.16345	2.00531	1.76581	2.15618	1.91007	2.05332	1.62388	1.15839	2.50999	1.77471	1.77108	2.24579	2.43033	1.80873	2.17718	2.01638	2.2724	1.71447	1.81346	1.5168
@unitig_5161|quiver	164053	165053	2.19812	1.37223	2.42689	2.0581	1.61065	1.44723	1.92504	1.56784	1.24249	1.80743	1.98402	1.76412	2.45657	2.23898	1.96208	1.83952	2.31072	1.90512	1.76672	1.81332	2.0589	1.31416	2.36223	2.28596	2.09506	2.42655	2.10803	1.88732	1.63755	1.9761	1.66773	1.79537	2.35469	1.346	1.7779	2.10493	1.42179	1.85939	1.75897	1.79275	1.72133	2.4944	2.27404	1.40962	1.9966	1.83876	2.10485
@unitig_5161|quiver	166033	167033	1.7556	1.55438	1.60478	2.39986	1.82283	1.47523	1.45335	1.7434	1.1587	1.5554	1.8858	2.12617	1.48145	2.11875	2.23157	2.13418	1.91303	1.78366	2.14001	2.02842	2.08682	2.05981	1.3573	2.5707	1.91663	2.04343	1.45286	2.13205	1.78932	1.84129	2.00233	1.70805	2.5381	2.05418	1.11822	2.12039	2.17249	1.78161	2.14981	1.62767	1.34216	2.06072	1.9319	1.77126	2.31702	1.44054	2.12329
@unitig_5161|quiver	169901	170901	2.8346	2.49828	1.79971	2.24615	1.99626	2.33499	2.59318	3.04369	3.46231	2.22052	1.71498	2.16566	1.70345	1.60433	2.09081	2.18646	1.85803	1.77686	2.17131	1.7014	1.9997	2.2409	2.03634	1.83707	2.2473	1.71029	1.82478	2.29387	2.60081	2.14254	1.16644	1.29347	1.55388	1.91979	1.62578	2.0875	2.17735	2.26707	2.43045	1.52552	2.11197	1.78465	2.18466	2.19347	2.26033	2.28607	2.00863
@unitig_5161|quiver	170901	171901	2.36014	2.01118	2.36892	2.68182	1.99452	3.01154	1.89519	2.74197	1.65446	1.89386	1.78101	2.13169	1.81609	1.31995	1.81998	1.95826	2.15239	1.4948	2.21954	2.44368	2.30833	2.15546	1.87784	2.43201	1.73266	1.78573	2.35887	2.58653	1.58488	1.962	1.83886	1.9848	1.48379	1.9916	2.03188	2.35203	2.16172	1.75094	2.57878	2.05163	2.12078	2.59413	2.3323	3.09822	2.17016	2.45839	1.61447
@unitig_5161|quiver	173576	174576	1.52091	1.66409	2.08865	1.4595	1.97135	0.689239	2.87315	1.82021	2.1928	2.04592	1.8983	2.15965	2.48769	2.00278	2.09118	2.09499	2.26293	2.26712	2.07807	1.49111	1.94342	2.22938	2.95547	1.99576	2.08942	2.25503	2.57697	2.66094	2.96852	2.31511	2.80408	2.2345	1.4172	2.06888	2.07874	1.69784	2.41895	1.94769	2.3549	2.29151	2.72391	2.1792	2.17645	2.13071	2.36176	2.1081	1.36855
@unitig_5949|quiver	242290	243290	2.11886	2.0456	1.82877	2.6609	1.18759	1.97422	1.09271	2.08726	1.92789	2.59947	2.19778	1.75476	2.53964	2.46661	1.89142	2.04819	2.1208	2.00367	2.44435	2.36115	1.91055	2.19278	2.02851	2.22375	2.56931	1.4828	1.82201	2.09744	2.31483	2.23293	2.33139	2.23486	2.20504	1.75128	2.76555	1.5681	2.34115	2.57638	2.51332	2.63259	2.24922	1.67493	2.33077	2.11976	2.40984	1.84015	1.94439
@unitig_5949|quiver	243754	244754	1.74169	1.76352	2.28071	2.27677	1.39484	1.65203	1.8688	1.58521	1.04305	1.76757	2.22273	1.85223	2.35842	2.15931	2.12749	2.04715	2.00447	2.02777	1.87164	1.99968	1.78093	1.76559	1.63484	1.79166	2.10858	1.71237	1.50014	1.76742	2.00013	1.36097	1.51483	2.02302	2.36332	1.90397	2.26157	1.90166	2.03284	1.8691	1.88892	2.08551	1.51714	1.9633	1.55411	1.80445	1.70447	1.48097	2.27141
@unitig_5949|quiver	244754	245754	1.71163	2.65472	2.456	1.78272	1.87731	2.11638	0.978452	1.6452	1.433	1.45445	2.44508	1.86098	2.1401	1.80393	2.07736	2.43005	1.91303	1.92514	2.06826	2.02842	1.83794	1.64221	2.57974	2.1879	1.77519	2.36186	1.48762	2.15589	2.09968	2.29579	1.70223	1.93684	1.52012	1.89233	2.44767	1.90363	2.11205	1.88172	2.26459	1.879	1.47212	2.69361	1.98948	1.87028	2.28813	1.57761	2.31229
@unitig_5949|quiver	245754	246754	2.742	2.39028	2.05445	2.04442	1.43735	1.29095	1.40589	2.01648	2.11697	1.78154	2.19488	1.88811	1.97418	1.94369	2.55004	2.5873	1.51437	1.99597	1.82281	2.0054	2.55197	2.42928	1.84083	2.53589	2.22452	1.93	1.35381	1.85952	1.97793	2.14947	2.76671	1.38533	2.6866	1.89471	2.61371	1.8221	1.69454	2.0254	2.40627	2.56974	1.79581	1.78701	2.29994	2.15615	2.14136	2.45111	2.32822
@unitig_5949|quiver	246754	247754	2.29015	2.40289	1.89777	1.7185	2.10547	2.33864	2.37676	2.53504	2.86997	2.22673	2.13564	2.4074	1.93211	2.29678	2.12515	2.03411	2.09132	2.54655	2.1083	1.89806	2.10712	2.74358	2.8437	1.96324	1.71732	1.85314	2.1827	1.81936	2.0701	2.05932	2.07064	1.72764	2.29197	1.35318	1.83267	2.29959	2.33114	1.89932	2.36882	2.50876	2.28481	2.06749	1.52054	1.87965	1.3546	1.99255	2.30358
@unitig_5949|quiver	247754	248754	2.27661	1.24513	1.85709	2.86447	1.68561	1.98903	1.74531	1.56097	1.83425	2.09577	2.41008	1.58257	1.81613	1.60966	2.01892	1.66119	2.19571	1.3922	1.59488	2.56359	1.90375	2.04043	2.28036	1.9816	2.31388	2.50358	1.20513	2.36038	1.94034	1.84699	2.39687	1.87482	1.77692	1.86167	1.7679	2.48746	2.05349	2.6215	2.21302	2.44985	2.38925	1.68843	1.49421	1.8473	1.81536	1.844	2.08467
@unitig_5949|quiver	248754	249754	2.14948	1.78688	1.57885	2.09369	1.89655	2.50935	1.93117	2.05753	2.32096	2.34575	1.476	1.84215	1.92956	1.54492	2.08305	1.72383	1.81139	1.73307	2.09951	1.26231	2.12606	1.78667	2.02812	1.76934	2.06118	1.50405	2.20595	2.10559	2.04228	1.76801	1.53425	1.85529	2.30141	1.57164	1.57364	2.70062	2.21497	2.11131	2.5079	1.70168	2.97106	1.62654	2.43167	2.09569	1.71454	1.90359	2.02607
@unitig_5949|quiver	249754	250754	2.02584	3.02221	2.29593	1.84705	1.66288	1.92847	1.94469	1.98779	1.77523	1.91471	1.927	2.15893	2.16777	2.16875	1.76972	1.70022	2.28418	1.91509	1.54721	0.920935	1.42944	1.47052	1.24338	1.65469	1.47326	1.84399	1.33779	1.57732	1.67568	1.743	2.00763	2.00753	1.77025	1.53558	1.45069	2.20667	1.60598	1.15778	2.06744	1.44589	1.63376	2.03568	1.56852	1.34843	1.5995	1.92346	1.87723
@unitig_5949|quiver	251367	252367	2.82332	2.82674	1.32085	1.64833	1.51732	1.9592	1.34235	2.0552	0.667405	2.16743	1.45099	2.52996	1.80472	1.86968	1.55849	1.89535	1.72184	2.5649	2.27081	1.75333	1.39464	1.4511	1.68734	2.06256	1.33932	1.57534	2.10331	2.11493	2.19633	2.47858	2.24977	2.31442	1.94223	2.01778	1.72128	1.74465	2.26318	2.08093	2.3925	1.47281	1.76567	2.52784	1.84255	1.90899	1.93329	2.19218	2.03576
@unitig_5949|quiver	252367	253367	2.50189	1.6878	1.44092	1.70871	2.07375	1.77778	2.78726	1.8092	2.46126	2.04124	2.16152	1.92566	2.14629	2.43776	2.02392	1.83208	2.14018	1.66563	1.74054	2.01838	1.38248	1.87055	1.67286	2.10464	2.09551	2.06114	1.60414	1.93342	2.32699	1.50151	1.89422	1.91736	1.16634	2.32566	2.60065	1.67551	2.42328	2.11575	2.24731	1.67563	1.29323	2.13158	2.52896	1.48065	1.95502	1.70353	2.19511
@unitig_5949|quiver	253367	254367	1.86612	2.0602	1.69702	2.15712	2.27325	2.68173	2.58935	1.85093	1.50553	2.31439	2.59201	2.43006	2.23004	2.35081	2.06777	1.7092	1.47028	2.03834	2.31937	1.97	1.56797	1.51103	2.3127	2.05926	1.69379	1.69573	1.70446	2.48518	1.92118	1.90846	1.50135	2.35319	2.16751	2.07269	2.25763	2.29225	1.64821	1.84513	2.30293	2.2235	2.12973	2.49055	1.89128	2.06307	2.11073	1.79427	1.89136
@unitig_603|quiver	186557	187557	1.52278	2.18096	1.5687	1.73572	2.05103	2.05366	2.24469	2.67251	2.14968	2.24634	1.78802	1.91338	1.76944	2.47043	2.0762	2.49139	1.9987	1.96083	1.98582	2.06357	1.88284	2.10754	2.14275	2.16739	1.12714	1.99713	2.5368	1.95658	1.86439	2.65695	2.04339	2.02822	1.34375	1.91071	1.81291	2.25137	1.80228	2.06967	2.25991	1.79412	2.49107	1.64797	1.51915	1.992	2.10003	1.19545	2.28014
@unitig_603|quiver	187763	188763	1.96059	1.62176	2.58764	1.67731	2.10755	2.52107	1.98667	1.62382	2.08308	2.32353	2.42468	2.52127	2.07299	2.51135	1.70564	1.97172	2.24434	1.84269	1.79107	1.7547	2.24761	1.77965	2.03864	2.29653	1.94798	2.57346	1.74252	1.58817	1.97535	1.61821	2.06745	1.80961	2.14806	2.12283	2.35145	1.88364	2.20739	1.91432	2.44098	2.2197	1.81419	2.0929	2.0037	2.22974	1.87062	2.17664	2.38916
@unitig_603|quiver	188763	189763	1.96158	2.3886	1.81187	1.49253	2.15633	1.89749	1.21262	2.35878	3.18692	1.8394	1.76787	1.84431	2.31498	1.74837	1.27562	2.37518	1.55639	2.33378	2.1787	2.28101	1.55409	1.89189	1.62333	2.06194	1.73754	1.8098	1.36277	1.90401	1.72137	1.82363	2.1114	2.11957	1.20791	1.66486	1.95522	1.99846	2.19293	1.84008	2.46505	2.36431	1.94339	1.71328	1.64152	2.35882	2.03603	1.98632	1.62888
@unitig_603|quiver	190682	191682	1.71047	2.44957	2.02797	2.90668	2.15546	2.51051	2.50232	2.25109	1.47378	1.91505	2.7208	2.28728	2.48782	2.05028	2.2938	2.27588	2.1216	1.83069	2.05145	2.10625	2.10146	1.67781	2.352	2.13198	2.57639	1.99745	2.7515	1.93342	1.92352	1.83481	1.62139	2.0481	2.41925	1.89405	2.43021	2.23289	1.87926	2.08238	1.90297	2.07058	1.32572	1.58499	2.18346	1.54667	1.98391	1.97767	1.81711
@unitig_603|quiver	191682	192682	1.67113	1.82744	1.64993	1.20523	1.86192	2.06458	1.54483	1.75314	2.254	2.39214	2.18935	2.22758	1.95339	1.91603	1.90525	2.01987	1.77713	1.53275	1.77657	2.04485	1.60078	1.49164	1.47643	1.43981	1.56613	1.68185	1.25393	1.41823	2.04015	1.10283	1.97619	1.57592	1.41487	1.71128	2.1458	2.14713	1.62781	2.00267	1.23532	1.79429	2.47775	2.20358	1.61183	1.75625	1.66542	1.42742	1.67971
@unitig_603|quiver	193474	194474	1.90802	1.74229	1.83967	2.0393	1.79808	1.91772	2.2314	1.78659	2.51559	1.8637	1.90235	1.86686	2.30012	1.59365	1.9368	1.56369	2.02938	1.92426	1.84053	1.88001	2.08165	1.68009	1.74295	1.89628	1.84325	2.28466	1.83574	2.06318	1.17433	2.36062	1.89714	1.92895	2.09058	2.19451	1.87962	2.50255	1.85796	2.33445	1.59415	2.00018	2.14951	1.56978	1.87134	1.72991	2.41614	2.321	2.06552
@unitig_603|quiver	194474	195474	1.19686	2.18853	2.40329	1.79856	1.97907	2.80045	2.06318	2.15439	2.12492	2.45058	1.81196	1.93682	2.08099	1.8858	2.084	2.11329	1.93066	2.13614	1.82706	2.34708	2.30102	2.09268	2.40294	1.65534	2.86389	2.05213	2.08137	2.26005	1.5875	2.92899	1.75449	1.6396	2.48892	2.62884	2.76919	2.26075	2.20964	2.11554	1.67372	2.32043	2.09603	2.0257	2.19938	1.69097	1.79549	1.84548	2.63022
@unitig_603|quiver	195474	196474	1.18669	1.84649	1.80175	2.36187	1.62119	2.35372	2.07144	1.94581	1.76105	2.031	2.36193	2.14841	2.25489	1.92301	1.86437	1.89962	1.6338	2.31669	1.8526	1.83068	1.64816	1.51521	1.42317	2.0965	2.06637	2.12449	1.36315	2.0426	1.31875	2.47302	1.81219	1.8808	1.6295	1.90635	1.90541	2.00719	2.26223	1.83392	2.28983	1.5948	1.83605	1.737	1.53717	1.83198	1.74761	1.35856	2.1368
@unitig_5951|quiver	1736669	1737669	1.98449	1.48609	2.23187	2.17225	1.60524	2.41804	1.99291	2.77022	2.19086	1.95853	1.58432	2.34681	1.9445	2.13249	2.00794	2.33775	1.84315	2.15815	2.52501	1.83568	2.55087	2.76686	3.20164	2.63582	1.62098	2.73245	2.70136	1.82653	2.19967	2.15107	2.23183	2.15527	2.43751	2.28027	2.17005	2.03563	2.2378	2.30981	1.75442	2.12475	1.65632	2.10721	2.12113	1.69104	2.13521	2.57388	2.42688
@unitig_5951|quiver	1737669	1738669	2.40928	2.05898	2.12422	2.08676	2.06569	2.25625	1.90738	1.7916	2.53006	2.02206	1.87899	2.28027	2.34083	2.00568	2.41906	2.36537	2.12153	2.35812	2.21367	2.48582	2.33596	2.73017	2.98106	2.35259	2.28488	1.81429	1.93887	1.99414	1.98134	2.69113	2.88314	1.7491	1.99321	1.68188	2.16049	2.15732	2.03319	2.00797	2.05104	2.17209	1.89869	1.65671	2.30105	1.89549	2.39446	2.10644	1.78013
@unitig_5951|quiver	1738669	1739669	1.70372	1.66797	2.04859	2.73004	2.01784	2.33479	1.61169	2.3523	1.14398	1.56689	1.90471	1.635	2.10634	2.15926	2.30147	1.7642	1.43363	2.45935	1.81154	2.02673	1.99689	2.4781	2.19826	2.01593	1.98614	1.80097	1.68476	1.94798	1.9243	1.99909	2.24912	1.76539	2.53278	2.10056	1.73017	2.00691	2.00917	1.82193	2.4354	2.13417	1.77427	2.25129	1.46018	2.78316	1.97135	2.12553	2.0197
@unitig_5951|quiver	1739669	1740669	2.48219	2.98949	2.39437	1.96603	1.85303	1.14854	1.57928	2.57986	1.60333	1.97415	1.60108	1.60549	2.55574	2.32941	1.9598	2.0885	1.9753	1.93839	2.01286	2.07855	1.71981	1.78571	2.54023	1.8948	1.46183	1.91915	2.21169	1.54998	2.26638	1.93161	2.59772	1.58157	1.60669	2.15627	2.0114	2.7041	1.87038	2.31915	1.90545	1.96154	2.02316	2.4216	1.56055	2.51048	2.52622	2.02816	1.73917
@unitig_5951|quiver	1740669	1741669	1.88242	2.64433	1.61398	2.49937	2.14523	2.91495	2.27574	1.76922	2.19972	1.32686	2.18708	1.48223	1.9531	2.89717	2.43928	1.76596	2.21285	2.00787	2.00316	2.02064	1.84773	2.19192	2.01439	1.96766	1.32491	2.09678	2.56323	1.4707	2.19332	2.08302	1.80649	2.33378	1.92181	1.84121	1.72749	2.31333	1.77979	1.44649	1.66738	1.7114	2.06905	1.83299	2.14537	2.42969	2.05122	2.35298	1.95395
@unitig_5951|quiver	1741669	1742669	2.43266	2.55059	1.5276	1.60266	2.23776	1.91413	2.23583	1.08896	1.8445	1.84616	2.40123	2.28129	2.08714	2.54266	2.19437	1.83347	1.77875	2.23961	2.23596	2.02448	1.77084	1.90616	2.5776	1.67608	1.72204	2.06397	2.46689	2.62844	1.87232	2.27314	2.1695	1.67002	1.70977	1.82593	2.13766	2.75333	2.40881	2.72873	1.60736	2.65199	2.4414	2.06922	1.68349	2.13921	1.82285	2.28774	1.95411
@unitig_5951|quiver	1742669	1743669	2.81366	3.23435	1.69308	2.38482	2.50955	1.99678	2.2733	2.25522	1.51679	1.8579	2.70779	2.12573	2.3102	2.2632	2.21268	2.03677	1.7345	2.02302	2.29289	2.3405	2.9991	1.95663	2.63389	2.36799	1.5859	1.91707	1.93418	2.36411	1.60652	1.85491	1.91328	1.76268	2.61571	1.64273	2.01652	1.91914	2.4494	2.56016	2.36156	2.29541	1.91627	1.97658	2.24524	1.6737	1.90993	2.35278	1.91585
@unitig_5951|quiver	1743669	1744669	2.42616	1.99536	2.0376	2.51709	1.50785	2.98664	2.3898	2.62797	2.19589	2.12977	2.43797	1.85383	1.86293	2.19307	2.04032	2.10195	2.40749	2.24854	2.17998	2.26553	2.56321	2.26574	2.1104	2.06231	1.68853	2.58047	2.22538	1.25731	1.83513	1.92504	2.39464	1.99916	1.96078	1.91474	1.78455	1.88053	2.31454	1.62598	1.69832	1.65019	1.95508	1.84215	1.68226	2.15916	1.65532	1.9887	2.28611
@unitig_5951|quiver	1744669	1745669	3.066	2.31534	1.83726	2.17703	1.6649	1.67926	1.8858	1.49761	1.48884	2.26023	2.06658	2.15444	1.64461	2.38061	1.6379	2.11597	2.17423	1.94418	1.28122	1.60621	2.5613	2.26829	2.68711	1.95972	2.26328	2.26895	2.73846	2.05293	2.221	2.05706	1.76578	2.15161	1.90614	2.23113	1.80348	2.10784	2.38136	1.78829	1.68111	2.63748	2.06386	2.09177	2.60832	2.36596	1.68666	2.22174	2.14064
@unitig_5951|quiver	1745669	1746669	3.35697	1.96308	2.68324	2.43394	2.50096	1.24851	1.85371	2.24421	2.16088	2.05532	2.00901	1.96713	1.82314	2.77851	2.58573	2.46255	1.88032	2.01868	2.64632	2.59193	2.14903	2.07063	2.30169	1.79357	2.84882	2.00959	2.00196	2.53404	2.16215	2.13329	2.44181	1.81426	1.96494	2.91726	1.71561	1.99429	2.11142	2.29857	2.38462	2.92177	1.84156	1.95764	1.96829	1.87499	2.03046	2.09337	2.20475
scaffold_44	4710175	4711175	1.68386	1.9229	1.96999	1.727	2.26335	2.07936	1.7907	2.78817	2.50109	2.0456	2.26729	1.96167	1.95474	1.71966	1.56272	2.19679	1.6729	2.07053	2.16208	1.88722	2.23536	2.38533	2.23456	1.79419	2.51811	1.75052	2.12223	1.80286	2.22469	1.86144	1.68365	1.39531	2.28583	1.82325	2.20592	1.94196	1.68109	2.23215	1.83055	2.2162	2.10646	2.09169	1.69098	2.16606	2.33313	2.34716	1.46316
@unitig_4265|quiver	89767	90767	2.18436	2.31751	2.31358	2.33462	2.02734	1.57228	1.60534	1.48424	1.82028	2.16592	1.65331	1.93563	2.14424	1.70655	1.79719	2.32558	1.92025	1.74464	2.3119	2.13231	1.7678	2.13272	1.96662	1.69545	1.82465	1.52683	1.61021	2.17711	2.15563	1.77537	2.56398	1.40997	2.07308	2.19283	1.77717	1.75467	2.08497	2.12486	2.93665	2.77461	1.83702	1.6323	2.20225	1.9662	1.73967	2.05753	2.50488
@unitig_1422|quiver	421621	422621	2.79561	1.38161	2.13322	2.06453	1.6164	1.45706	1.39112	1.4432	1.58747	2.00942	2.24874	2.36979	2.43229	1.98038	1.7344	1.54516	1.56722	2.22756	2.3385	2.42491	2.08189	2.40223	2.06334	2.4837	2.05387	2.34343	1.5371	1.91104	2.26378	2.3215	2.05522	1.81456	2.36503	1.87242	1.94421	2.22329	1.84737	1.75615	1.63808	1.34972	2.053	1.65144	1.94195	2.52163	1.65037	1.74717	1.96131
@unitig_1422|quiver	422621	423621	1.33004	1.94702	1.75653	1.92626	1.71722	1.58547	1.76632	1.60636	1.47337	1.99051	1.81193	1.69317	1.68534	2.70427	1.64231	1.61748	1.33084	1.73136	1.92019	1.82979	1.64996	1.7529	1.21572	1.80746	1.92017	2.84112	2.06023	2.15991	1.84572	1.47648	2.16421	1.7269	2.16614	2.16049	2.08889	2.20587	2.47014	2.44105	1.95891	1.73897	2.53742	1.94376	1.99482	2.45292	1.91729	1.91822	1.93969
@unitig_5159|quiver	124365	125365	2.23244	2.09367	2.06973	2.59209	2.01498	1.36411	2.76113	1.83454	2.68769	2.54433	2.0595	1.84403	1.92442	1.96244	2.38916	2.18858	2.15884	2.66217	1.98958	2.03968	1.82984	2.20238	2.37859	2.29084	1.38391	2.02322	1.62987	1.76805	1.88809	1.5946	2.1523	2.33723	1.58553	2.22293	2.07039	2.18573	2.25532	2.14745	1.38912	2.12609	2.53901	2.26967	2.26043	2.53378	1.9924	1.99361	1.83122
@unitig_761|quiver	359760	360760	2.36714	2.33789	1.97646	1.88614	2.06808	2.42329	2.0654	1.49692	2.01346	2.20922	1.7443	3.06301	2.10804	2.13486	2.35394	1.72223	2.07784	2.41989	1.67142	1.73665	2.39917	2.32588	2.66255	1.91967	2.48261	2.14376	2.40649	1.91467	2.24004	1.86734	2.39807	1.96137	2.01157	2.65624	2.51373	1.78214	1.90363	2.06504	2.09267	1.21789	2.205	1.78848	2.11783	2.17697	1.99672	1.81218	1.78917
@unitig_223|quiver	58518	59518	2.34464	1.95812	2.12043	2.89373	1.73215	1.95474	2.29562	2.37139	2.30659	1.70669	2.28767	2.19166	1.79496	2.28757	1.92665	2.06424	2.00583	1.87416	1.88004	2.00868	1.63746	1.97786	2.37847	1.70889	1.80016	1.93766	2.38927	1.6447	1.83477	2.1677	1.6963	1.87914	2.17424	1.99486	1.99289	1.70771	1.73345	1.48003	2.18602	1.70259	3.03017	2.0766	2.75285	1.6443	1.96413	2.53855	2.09949
@unitig_4065|quiver	351095	352095	1.84811	1.86947	2.26435	1.38981	1.74833	1.77599	1.54224	1.66619	1.24561	1.77252	1.9626	1.99652	1.92684	2.2727	1.97829	1.71365	2.40622	2.1813	2.63113	1.81043	2.21119	2.85865	2.78621	2.28646	1.63583	2.0526	1.87593	1.92298	2.33815	2.71112	1.78136	1.8242	2.00396	2.05122	2.32957	2.61096	2.34467	2.54511	2.35495	1.82954	2.46599	2.16752	2.36937	1.58879	2.34561	2.20016	1.61596
@unitig_4065|quiver	363306	364306	2.19345	1.87152	2.25396	1.94848	1.40624	1.45605	1.23466	1.37015	1.60778	1.53815	2.89063	2.05912	2.05153	1.90818	1.83245	1.72383	2.01585	2.22825	2.14735	1.84806	2.48555	2.04365	1.92624	1.49591	1.46715	2.17274	2.06688	1.58113	1.76295	1.94981	2.27088	2.21481	2.06649	2.59671	1.81226	2.05034	2.03363	1.57738	2.13487	2.34795	1.67147	1.62654	1.76945	2.19472	1.74343	2.10919	2.13947
@unitig_5948|quiver	181406	182406	2.24294	2.06367	2.08333	2.89429	1.92813	2.3674	2.21075	1.56422	1.49846	1.88754	1.80793	1.40796	1.72038	1.48996	1.73333	1.70797	1.65759	2.15069	1.30489	2.40569	1.45576	2.19647	1.94135	1.89966	1.63079	2.31156	2.33629	2.001	2.59377	1.39973	1.41874	2.05419	1.89183	2.28714	1.52417	2.10581	2.65237	1.64961	2.15537	2.14188	1.8617	1.83441	1.62865	1.92139	1.97364	1.23288	1.79401
@unitig_5948|quiver	182406	183406	2.50589	1.96472	2.07466	2.0944	1.80133	1.30984	2.20998	1.02775	2.0654	1.93362	2.4117	2.19806	2.26141	2.38428	2.50184	2.25867	1.8832	2.11734	2.17331	2.13549	2.41839	1.53902	1.61519	2.53205	1.95363	2.13997	1.65603	1.935	2.19621	1.76401	1.53132	2.1222	1.85875	1.93946	1.67563	1.88817	1.75425	1.49232	2.132	2.51083	1.85129	2.00535	1.89974	2.06982	1.88104	1.94157	2.18045
@unitig_5948|quiver	183406	184406	2.74718	2.43637	2.57802	2.01882	1.34401	1.81993	1.68713	2.42542	1.15281	1.7978	3.05616	1.77476	2.91196	1.85051	2.23474	1.73042	1.41261	1.5841	1.83432	1.82702	1.72064	1.80884	1.64648	2.21911	1.4061	2.20418	2.27996	1.93819	1.96971	1.52659	1.78971	2.0853	1.91875	1.9748	1.87052	1.99672	2.64571	1.97874	2.01353	2.09327	1.98056	1.66287	1.52635	1.00643	2.22872	1.8536	1.50459
@unitig_4068|quiver	1346600	1347600	1.97555	1.48114	1.71684	1.58564	1.40363	1.5879	1.5852	2.88059	1.80125	1.80837	1.42133	1.80862	1.53704	1.74707	2.01217	2.0795	1.41153	1.99855	1.86165	1.92492	1.86226	2.36034	1.75246	1.83513	1.48029	2.0461	2.24326	1.92937	1.97286	2.33803	2.20628	1.95109	1.79277	2.2446	2.64357	2.40014	2.01336	1.81996	2.0295	2.62034	1.92121	1.86485	1.759	1.52161	1.98307	2.21951	2.3978
@unitig_4068|quiver	1347600	1348600	1.67712	2.12785	2.22643	2.05629	2.23775	2.37682	2.37022	2.30777	1.8391	2.14272	2.02267	2.23364	2.65106	2.06348	1.8999	1.39265	2.01674	2.15302	1.66626	1.67237	2.41336	1.67461	1.78733	2.20414	2.30693	1.97965	1.44814	2.35103	2.08595	1.61549	2.19529	1.56903	1.48497	2.34321	2.26352	2.58283	2.44663	2.12171	1.82813	1.84868	2.29881	1.50706	1.99684	1.98236	1.47277	1.88712	1.83021
@unitig_4068|quiver	1348600	1349600	2.17049	2.18413	1.51329	1.09179	1.7261	2.16494	2.55067	2.43215	2.62416	1.83368	1.68348	2.04628	1.93654	1.9927	2.11414	1.97629	1.69067	1.47986	1.90324	2.24637	2.01579	1.64956	1.4185	1.52692	1.80947	1.35069	1.71214	1.79418	1.60393	1.17963	1.71829	1.68783	2.21494	1.91295	2.00815	1.71484	1.80784	1.96092	1.86305	1.59852	1.57426	2.09673	1.85103	1.183	1.40423	1.64343	1.9063
@unitig_1422|quiver	452866	453866	1.50143	1.87513	1.74409	2.05288	1.91174	1.73551	1.98775	1.7136	2.0138	1.79037	1.84225	1.84684	2.18899	2.18492	1.94307	1.94992	2.21571	2.32318	2.65123	2.1435	2.15465	1.60628	2.1611	1.90552	1.98774	1.82359	2.40268	2.38943	1.96856	2.32132	1.73606	1.99008	2.19243	2.35606	1.35209	2.34477	1.79638	1.65429	2.04401	1.94943	1.83874	2.35467	2.73452	1.51526	1.83851	2.09451	1.76858
@unitig_5637|quiver	3968677	3969677	1.72547	1.89362	1.97896	1.93387	2.26935	1.64979	1.81449	2.17934	1.81575	2.12614	1.58387	1.63089	1.96394	1.46719	1.51928	1.68117	1.99455	1.98752	1.44966	1.78692	2.31553	1.57869	2.33375	1.53713	1.66952	1.83863	2.07614	1.87554	2.28557	1.75631	2.24298	1.94356	2.06874	2.20485	1.93185	1.45853	2.29519	2.89684	2.46209	2.09256	2.31706	2.05716	1.89075	1.99216	2.25095	2.23183	2.13915
@unitig_761|quiver	861036	862036	1.71662	1.55085	2.28664	2.74484	1.96074	1.97948	2.02809	2.42843	1.9318	2.12194	2.28407	1.49212	2.19056	2.15487	2.19911	1.75864	2.14758	1.89186	2.71042	2.10695	2.38324	2.49114	2.11043	2.26941	1.57187	1.94686	2.00895	2.21706	1.68585	2.00444	2.12584	2.35394	2.20734	2.55848	1.534	2.03989	2.21071	2.20821	2.2192	1.76993	1.6903	2.10272	1.84902	1.80186	2.32709	2.45047	2.24732
@unitig_5637|quiver	2310368	2311368	2.06604	1.71953	1.97786	1.49062	1.73015	1.75837	1.40658	2.0931	2.41937	2.031	1.80265	1.835	2.03534	2.35893	2.11498	1.82565	1.87544	1.98657	2.2831	2.15285	1.89703	1.57946	1.66087	1.46761	1.98151	2.69766	1.6413	2.01876	2.1257	1.98822	2.00317	1.78275	1.47289	1.47474	1.6327	1.82139	2.02044	2.70154	1.97419	1.98975	2.25842	1.62193	1.94026	1.99703	1.74761	1.94111	2.1368
@unitig_5951|quiver	853111	854111	2.15119	2.36291	2.4228	1.52209	1.65583	1.86539	1.51703	2.34046	1.66036	1.92549	1.98982	1.74116	2.25198	1.98668	2.32374	2.0065	2.05456	1.95317	1.54849	2.02658	2.00039	2.14187	1.81426	2.17635	1.56504	2.24266	1.416	1.91199	2.09921	2.24296	2.36825	1.78063	2.42903	2.03918	1.13241	1.62413	1.78853	2.46441	1.89499	1.77411	2.33109	2.49402	2.19753	2.50195	2.38995	1.65184	2.29726
@unitig_5951|quiver	854111	855111	5.68715	6.5963	11.2467	7.13997	10.2765	5.0532	7.33153	7.86383	6.64804	6.94416	5.35274	5.62143	7.0059	7.14668	8.25293	6.52119	7.71774	6.23043	7.1579	2.11783	2.06371	1.76205	1.8777	1.68474	1.4811	2.22505	2.01147	1.95133	2.21002	1.94625	1.9902	1.88195	2.06457	2.31392	1.30857	1.75625	1.75664	2.12247	1.47838	1.90226	2.0016	2.31278	1.75091	2.08729	1.6025	2.36817	2.31545
@unitig_223|quiver	215732	216732	1.7214	2.20784	1.94274	2.38605	1.41341	2.47003	2.46247	1.83154	2.48429	2.23987	2.29617	2.17563	2.22369	2.28971	2.01808	1.7799	1.69937	1.88419	1.85829	2.53811	2.49973	1.40404	2.36535	1.93065	1.90357	1.85128	2.66367	2.14342	2.26399	1.60058	2.9688	2.81196	2.30396	1.93724	2.22792	2.58661	1.5183	2.14059	2.69512	1.66928	2.14879	2.3537	2.16061	1.71706	2.64032	2.33742	1.53795
@unitig_223|quiver	216732	217732	2.10722	1.98202	1.71835	1.99402	2.2551	1.91118	2.37184	2.24227	2.37354	1.74883	1.79243	1.74116	1.91046	2.30151	2.16952	2.49961	1.85009	2.09465	2.07466	2.17301	2.41519	3.13769	2.93483	2.25838	1.45189	3.3253	1.38123	2.36494	2.28543	2.24296	2.42282	1.91136	2.45513	2.1201	2.0528	2.89372	1.75831	2.63126	2.69845	2.24086	1.9737	2.35018	1.67927	1.97379	2.44773	2.26866	2.07046
@unitig_5951|quiver	651167	652167	1.93645	1.29692	2.25729	2.45442	1.98798	1.42993	1.90145	1.39736	1.49291	1.99576	1.69189	1.95017	1.97101	2.17909	1.64008	1.6107	1.813	2.17482	1.969	2.48769	2.27263	2.52326	2.65374	1.80457	1.82645	1.69212	2.11325	2.12171	1.65481	1.54994	2.3441	1.73295	2.33785	2.2078	2.18168	2.845	1.84803	2.37506	1.84617	1.73403	1.23544	1.52736	1.87781	2.09895	2.06708	1.93645	1.75592
@unitig_5637|quiver	3527745	3528745	1.76693	1.73101	1.46225	2.16706	1.37172	2.40876	2.17029	1.9824	1.54322	1.86368	2.3377	1.80565	1.62245	1.88907	2.2554	2.46035	1.97273	2.21515	1.53486	2.04818	1.96409	2.23774	2.28348	2.50937	2.01443	2.55741	1.59319	1.28297	2.06952	1.98053	1.96649	1.73513	1.71096	1.82345	1.74699	2.33158	2.20478	2.3664	2.21781	2.00323	2.68766	1.57371	1.79876	1.61832	1.63546	1.68036	1.81231
@unitig_5637|quiver	3528745	3529745	2.33216	1.93173	1.87571	1.36535	2.26037	1.56732	1.80647	1.49556	1.43806	1.59196	1.85639	1.61266	1.5807	2.42127	1.83285	1.80795	2.07323	1.77397	1.56242	2.01909	2.10671	1.68806	1.669	1.39442	1.82645	2.52003	1.59172	1.71644	1.53067	2.36804	1.90758	1.73295	1.47647	1.69527	2.21577	1.42057	2.27116	2.27495	1.90356	2.16488	1.82026	1.75751	2.51123	2.16497	2.12486	2.03925	1.37792
@unitig_5951|quiver	1239742	1240742	2.53311	2.27137	2.36876	2.7487	1.80343	1.69782	2.24872	1.9289	2.30483	1.99471	1.46607	2.09331	1.5534	2.01401	2.10821	2.19508	2.00447	1.50901	2.06297	2.26327	2.08512	2.15107	2.48375	2.42055	2.58946	1.93527	2.61274	1.98197	2.71397	1.72457	2.19689	2.18644	2.07619	1.95792	1.75024	2.27325	1.67015	1.56877	2.14718	1.36742	1.67959	2.39482	2.27391	2.2996	2.08005	1.72085	1.81781
@unitig_603|quiver	694196	695196	2.77032	1.86976	3.0882	0.878506	1.9164	2.01878	2.20969	1.36035	1.10194	1.73596	2.45254	2.39634	2.3193	1.77072	1.96308	2.36505	2.53923	2.71174	1.70482	2.45487	2.34741	1.78075	2.39326	2.09605	2.64103	1.80922	2.22746	2.87243	1.66772	2.25422	2.00347	1.73934	2.01523	2.14288	2.1458	1.77554	1.89982	2.10278	1.89531	1.54296	2.47775	2.20358	1.49666	1.78926	2.01211	1.97571	1.71751
@unitig_603|quiver	704226	705226	2.14723	2.13446	2.23549	1.91166	1.85982	2.37794	1.82641	1.75139	2.00932	1.99892	2.02014	2.13243	1.7391	1.843	1.49009	1.78974	2.20605	1.79819	2.5585	1.79104	2.28928	1.54561	2.50169	1.88344	1.41596	2.20193	1.84921	1.51695	2.24849	1.5072	2.47942	2.0574	1.9095	1.89569	2.04687	2.49046	1.73405	2.78405	1.79734	1.72417	2.24859	1.41238	1.87767	2.51639	2.32403	1.60421	2.4666
@unitig_1422|quiver	278947	279947	1.78769	1.97847	1.74143	1.5268	1.40265	2.31871	1.6091	2.79018	1.71126	1.25787	1.64219	1.84964	1.75512	1.59372	1.85686	2.02578	1.31743	2.14282	1.84476	1.86535	1.49802	2.07352	2.07125	1.77606	2.22637	1.58602	2.00952	1.6925	1.57085	1.83943	2.11778	2.27196	1.7927	1.61131	1.93	1.7571	1.31411	1.66782	1.734	2.12811	2.15864	1.4992	2.31262	1.77439	1.35178	1.88609	2.16813
scaffold_24	612468	613468	14.1131	15.8547	21.644	14.5957	25.156	11.9708	16.3184	14.3187	16.299	12.8327	9.96149	11.8398	12.1834	13.0873	15.0885	13.5372	15.5188	12.7154	12.3281	1.36208	1.34397	1.6437	1.59296	1.87776	1.89665	1.86975	1.50222	1.9234	2.18777	1.56403	1.53937	1.91348	1.76001	1.28591	1.56452	1.14015	1.74843	1.40011	1.28551	1.02033	1.6736	1.8233	1.91146	1.63392	0.996456	1.11868	1.343
scaffold_24	616122	617122	2.20486	1.39541	2.39923	2.3865	2.21903	1.87715	1.98184	1.82676	1.89517	1.87575	2.48704	2.33022	2.07905	2.02524	2.01724	1.7632	2.1357	2.18104	2.27742	2.80559	1.90649	1.6863	2.13895	1.99154	2.22463	2.57449	2.46754	2.14759	2.21181	2.11185	1.87386	1.84619	2.04465	1.89475	1.93778	1.95525	1.79678	1.65139	2.51156	1.71528	2.25472	1.75155	1.57904	1.96796	2.14505	1.75727	1.56925
scaffold_24	617745	618745	1.81069	1.89062	2.16558	2.61195	2.3201	2.41822	2.29972	2.33603	2.70648	1.96312	2.22697	2.26949	2.41044	1.88474	1.76651	2.00438	1.84207	1.49132	1.86916	2.40101	2.03191	2.10885	2.2356	2.04461	1.61825	1.71066	2.43059	1.92992	2.31753	2.07672	2.15788	2.11918	2.4415	2.36707	2.36605	2.30246	1.95728	2.35961	1.64414	1.70055	2.6493	2.13157	2.30485	2.4677	2.08526	2.52785	2.1697
scaffold_24	620031	621031	1.79795	1.72372	1.92122	1.67144	2.38937	2.45582	2.17046	2.04949	2.35779	1.72115	1.62425	1.63629	2.06884	1.65076	1.91113	1.81524	1.86236	1.80159	1.94316	1.93303	1.98668	2.06446	1.49399	1.96229	1.95015	1.83384	1.40549	1.64826	1.46052	1.5989	1.81307	1.8928	1.2242	1.35222	1.45359	2.3709	1.37827	1.61524	1.71157	1.40098	1.42137	1.79327	1.63372	1.64548	1.56119	1.7191	1.92255
@unitig_1422|quiver	528008	529008	2.38267	1.45311	1.68201	1.82595	1.26931	1.92843	1.44097	1.59628	2.20219	1.94329	1.63851	1.85119	2.00297	1.47369	1.62154	2.09751	2.10222	1.79145	2.15735	1.86326	2.13178	2.64251	2.43599	2.05969	2.00357	2.43807	1.61339	1.59681	2.12861	2.05113	2.1677	2.49633	2.25725	2.80332	1.29974	1.69197	1.79713	2.00909	1.99681	2.16583	1.9893	1.81877	2.2156	2.38384	1.77425	2.4227	1.15058
@unitig_889|quiver	230413	231413	2.50856	1.93696	1.83083	2.62403	1.80871	2.41956	2.5034	2.8934	2.06491	1.86282	1.68129	2.01236	2.21003	2.19678	2.07452	2.47054	2.13576	1.73644	1.8549	2.36158	2.25317	2.40457	1.91457	2.00494	2.45658	2.29503	2.42873	2.10232	1.73777	2.1082	2.76031	2.58463	2.29287	2.02219	1.9447	2.49728	1.92931	1.92696	1.71364	2.44097	2.16409	2.09782	2.04131	2.70825	2.07026	1.63675	2.45289
@unitig_889|quiver	231413	232413	1.82456	1.95818	2.1504	1.96808	2.50953	2.04585	2.1178	2.42388	1.2746	2.14962	1.69498	1.71206	1.95304	1.86116	1.9692	1.82306	2.26391	2.11141	1.88595	2.68279	1.22375	1.73516	1.90461	1.70766	1.56934	2.01785	1.70331	2.28265	2.16049	1.55371	2.34716	1.58324	2.13163	2.05549	1.77198	2.01454	2.0165	1.93793	1.78667	2.57395	2.26359	2.23472	1.64208	2.76755	1.71447	2.15614	2.42401
@unitig_889|quiver	232413	233413	2.38427	2.25208	2.24698	2.6725	2.40444	1.77309	1.61702	2.10987	1.84622	2.05062	1.63356	2.17046	2.03866	1.88587	2.04456	1.90914	1.77555	2.07318	2.06291	1.38482	2.35452	2.12886	2.83148	1.94627	2.38489	1.71131	1.96899	2.1659	2.216	1.56278	2.05634	1.72787	2.44684	2.11215	2.4704	1.3567	1.51909	2.53771	2.24243	1.69211	2.1495	2.18305	2.55861	2.06281	1.56211	2.38263	1.89304
@unitig_889|quiver	234386	235386	2.9306	1.75715	1.48036	1.52841	1.61851	2.60284	2.14631	2.37873	2.69435	1.76622	2.18258	2.12615	1.73428	1.71825	2.00751	2.08374	2.55505	1.98856	2.35872	2.12889	1.37364	2.19738	1.77416	2.33886	2.32687	2.42258	1.83362	1.79442	1.51842	1.59036	2.10989	2.0562	1.30684	2.19373	2.26127	2.12094	2.02174	2.15387	2.28291	1.7626	1.76182	1.80816	1.99433	1.73796	2.13912	2.06899	2.06535
@unitig_889|quiver	235386	236386	1.92172	1.94546	2.13824	2.30606	2.12685	1.93334	2.34227	3.00201	2.10445	1.84826	1.53735	1.88689	1.58573	2.0804	1.98549	2.29958	2.13504	2.01295	1.98905	1.7516	2.03748	1.61358	1.96685	1.83671	1.44643	1.63908	1.96908	1.99348	1.64502	2.30504	1.91507	2.25233	1.64209	1.52169	1.52376	1.84891	2.20128	2.23413	1.5227	2.20587	2.32604	2.02166	2.15245	1.69275	2.04323	2.49492	1.99712
@unitig_889|quiver	236386	237386	2.17263	2.18258	2.05464	1.54937	2.20694	1.55302	2.07311	2.34757	2.57807	1.91773	1.79875	1.83856	1.77891	1.75001	2.28009	2.32332	1.84099	1.56861	2.15149	2.39144	1.4661	2.13296	2.30525	1.49395	2.75899	2.04854	2.03965	2.4161	1.90969	1.50016	1.7858	1.83044	2.07948	1.47659	2.41033	1.92091	1.924	2.64881	1.73222	2.0785	2.10501	2.31315	1.7716	2.50805	1.94201	2.34896	2.15043
@unitig_889|quiver	237386	238386	1.806	1.83723	2.00241	2.06487	2.53454	1.97427	1.65975	1.88959	1.77523	1.73804	2.22309	2.25536	2.26535	1.75705	2.36731	1.70022	1.81949	2.05657	2.02554	1.77027	1.67831	2.20936	1.68482	1.95547	2.60474	2.2261	1.92886	1.88723	1.61361	1.7733	2.33502	1.68069	1.79635	1.67046	1.82567	2.02087	2.60336	1.6917	1.52223	1.91265	2.4785	2.40966	2.02919	2.37174	1.80173	2.98576	1.46143
@unitig_4068|quiver	1102487	1103487	2.34101	1.76665	2.15508	2.2969	1.83352	2.19935	2.13109	2.27754	1.81575	2.45422	2.53792	2.30591	2.1591	1.66093	1.67349	2.19895	1.73432	1.72814	2.43025	1.84549	2.14961	2.44602	2.16396	1.53713	1.61295	2.28443	1.72845	2.63839	2.00624	2.36231	1.8883	1.97625	2.25145	1.98905	2.03412	1.79916	1.72094	2.06259	1.88819	1.76942	2.44702	1.68317	1.80438	2.22323	2.16428	2.23183	2.13915
@unitig_5637|quiver	4397989	4398989	2.67975	1.88453	2.06982	3.07958	1.90265	2.4779	1.84721	2.75569	2.40636	2.24596	1.93792	2.04618	1.89058	1.84163	1.73865	2.59082	2.2467	1.44002	2.04513	2.43926	1.89952	2.00362	2.39025	1.51455	1.6457	2.00726	2.02402	1.85598	1.48622	1.4006	1.64783	2.17127	2.0328	2.19976	2.10818	1.20039	1.94169	1.21134	1.44042	2.14624	1.81309	2.03456	1.63612	1.69676	2.06193	2.69778	1.69642
@unitig_5637|quiver	4398989	4399989	1.63333	2.00209	2.41919	1.61726	2.04794	2.28506	2.58929	1.41901	1.90408	2.11846	1.80935	1.91916	2.09141	3.10519	2.19367	1.8513	2.08559	1.96948	1.88589	2.72925	2.48649	2.12025	2.02528	2.31567	2.29889	2.26939	1.95069	2.27024	2.58929	2.53342	2.09074	2.02276	2.42735	2.27513	1.76116	2.37573	2.49153	1.58755	1.5562	1.80581	1.9687	2.1533	2.61935	1.48225	2.01185	2.09451	2.22218
@unitig_223|quiver	777815	778815	1.98494	2.05485	2.29359	2.28407	1.9688	2.00331	1.96345	1.89532	2.88171	2.54219	2.09432	2.35961	1.56548	2.19194	2.04978	1.66708	1.96862	1.95278	1.99619	2.07649	2.44291	2.53553	1.92924	1.85347	2.10266	2.25127	2.43685	2.00356	2.00518	2.1486	2.10276	1.60427	2.33672	2.69574	1.8838	2.33814	1.96397	1.92617	2.6117	1.7572	2.5667	2.13903	1.83724	1.65382	1.57076	2.01866	2.23328
@unitig_5951|quiver	1814628	1815628	1.73215	1.78461	2.57348	2.65644	2.20667	1.73453	2.10476	1.4429	2.07671	2.21703	1.86945	1.72221	2.17815	2.3444	2.1103	1.81025	1.93645	2.16005	2.53411	1.96788	2.16461	2.41892	2.2523	2.44314	1.98469	2.0936	2.3225	2.53997	1.79506	1.96673	2.00627	2.71335	2.56043	2.32939	2.01598	1.94517	2.82511	2.03412	1.42198	1.64114	1.79212	1.65608	1.78496	2.22506	1.52054	1.84125	1.91432
@unitig_5951|quiver	1736669	1737669	1.98449	1.48609	2.23187	2.17225	1.60524	2.41804	1.99291	2.77022	2.19086	1.95853	1.58432	2.34681	1.9445	2.13249	2.00794	2.33775	1.84315	2.15815	2.52501	1.83568	2.55087	2.76686	3.20164	2.63582	1.62098	2.73245	2.70136	1.82653	2.19967	2.15107	2.23183	2.15527	2.43751	2.28027	2.17005	2.03563	2.2378	2.30981	1.75442	2.12475	1.65632	2.10721	2.12113	1.69104	2.13521	2.57388	2.42688
@unitig_5951|quiver	1737669	1738669	2.40928	2.05898	2.12422	2.08676	2.06569	2.25625	1.90738	1.7916	2.53006	2.02206	1.87899	2.28027	2.34083	2.00568	2.41906	2.36537	2.12153	2.35812	2.21367	2.48582	2.33596	2.73017	2.98106	2.35259	2.28488	1.81429	1.93887	1.99414	1.98134	2.69113	2.88314	1.7491	1.99321	1.68188	2.16049	2.15732	2.03319	2.00797	2.05104	2.17209	1.89869	1.65671	2.30105	1.89549	2.39446	2.10644	1.78013
@unitig_5951|quiver	1738669	1739669	1.70372	1.66797	2.04859	2.73004	2.01784	2.33479	1.61169	2.3523	1.14398	1.56689	1.90471	1.635	2.10634	2.15926	2.30147	1.7642	1.43363	2.45935	1.81154	2.02673	1.99689	2.4781	2.19826	2.01593	1.98614	1.80097	1.68476	1.94798	1.9243	1.99909	2.24912	1.76539	2.53278	2.10056	1.73017	2.00691	2.00917	1.82193	2.4354	2.13417	1.77427	2.25129	1.46018	2.78316	1.97135	2.12553	2.0197
@unitig_5951|quiver	1739669	1740669	2.48219	2.98949	2.39437	1.96603	1.85303	1.14854	1.57928	2.57986	1.60333	1.97415	1.60108	1.60549	2.55574	2.32941	1.9598	2.0885	1.9753	1.93839	2.01286	2.07855	1.71981	1.78571	2.54023	1.8948	1.46183	1.91915	2.21169	1.54998	2.26638	1.93161	2.59772	1.58157	1.60669	2.15627	2.0114	2.7041	1.87038	2.31915	1.90545	1.96154	2.02316	2.4216	1.56055	2.51048	2.52622	2.02816	1.73917
@unitig_5951|quiver	1740669	1741669	1.88242	2.64433	1.61398	2.49937	2.14523	2.91495	2.27574	1.76922	2.19972	1.32686	2.18708	1.48223	1.9531	2.89717	2.43928	1.76596	2.21285	2.00787	2.00316	2.02064	1.84773	2.19192	2.01439	1.96766	1.32491	2.09678	2.56323	1.4707	2.19332	2.08302	1.80649	2.33378	1.92181	1.84121	1.72749	2.31333	1.77979	1.44649	1.66738	1.7114	2.06905	1.83299	2.14537	2.42969	2.05122	2.35298	1.95395
@unitig_5951|quiver	1741669	1742669	2.43266	2.55059	1.5276	1.60266	2.23776	1.91413	2.23583	1.08896	1.8445	1.84616	2.40123	2.28129	2.08714	2.54266	2.19437	1.83347	1.77875	2.23961	2.23596	2.02448	1.77084	1.90616	2.5776	1.67608	1.72204	2.06397	2.46689	2.62844	1.87232	2.27314	2.1695	1.67002	1.70977	1.82593	2.13766	2.75333	2.40881	2.72873	1.60736	2.65199	2.4414	2.06922	1.68349	2.13921	1.82285	2.28774	1.95411
@unitig_5951|quiver	1742669	1743669	2.81366	3.23435	1.69308	2.38482	2.50955	1.99678	2.2733	2.25522	1.51679	1.8579	2.70779	2.12573	2.3102	2.2632	2.21268	2.03677	1.7345	2.02302	2.29289	2.3405	2.9991	1.95663	2.63389	2.36799	1.5859	1.91707	1.93418	2.36411	1.60652	1.85491	1.91328	1.76268	2.61571	1.64273	2.01652	1.91914	2.4494	2.56016	2.36156	2.29541	1.91627	1.97658	2.24524	1.6737	1.90993	2.35278	1.91585
@unitig_5951|quiver	1743669	1744669	2.42616	1.99536	2.0376	2.51709	1.50785	2.98664	2.3898	2.62797	2.19589	2.12977	2.43797	1.85383	1.86293	2.19307	2.04032	2.10195	2.40749	2.24854	2.17998	2.26553	2.56321	2.26574	2.1104	2.06231	1.68853	2.58047	2.22538	1.25731	1.83513	1.92504	2.39464	1.99916	1.96078	1.91474	1.78455	1.88053	2.31454	1.62598	1.69832	1.65019	1.95508	1.84215	1.68226	2.15916	1.65532	1.9887	2.28611
@unitig_5951|quiver	1744669	1745669	3.066	2.31534	1.83726	2.17703	1.6649	1.67926	1.8858	1.49761	1.48884	2.26023	2.06658	2.15444	1.64461	2.38061	1.6379	2.11597	2.17423	1.94418	1.28122	1.60621	2.5613	2.26829	2.68711	1.95972	2.26328	2.26895	2.73846	2.05293	2.221	2.05706	1.76578	2.15161	1.90614	2.23113	1.80348	2.10784	2.38136	1.78829	1.68111	2.63748	2.06386	2.09177	2.60832	2.36596	1.68666	2.22174	2.14064
@unitig_5951|quiver	1745669	1746669	3.35697	1.96308	2.68324	2.43394	2.50096	1.24851	1.85371	2.24421	2.16088	2.05532	2.00901	1.96713	1.82314	2.77851	2.58573	2.46255	1.88032	2.01868	2.64632	2.59193	2.14903	2.07063	2.30169	1.79357	2.84882	2.00959	2.00196	2.53404	2.16215	2.13329	2.44181	1.81426	1.96494	2.91726	1.71561	1.99429	2.11142	2.29857	2.38462	2.92177	1.84156	1.95764	1.96829	1.87499	2.03046	2.09337	2.20475
@unitig_5951|quiver	1650349	1651349	1.87216	1.77052	1.82048	2.44662	1.30432	1.25732	1.16522	1.93609	1.68396	2.21139	2.25608	1.89432	1.92011	1.77656	1.97327	1.92188	2.613	2.34869	2.0406	2.17551	2.10604	2.19825	1.1727	2.65857	2.41014	1.96511	2.05225	2.19599	1.93215	2.16119	1.56814	2.21299	2.07601	1.40357	2.39234	1.64446	1.78864	1.84924	2.74436	1.61099	2.04132	1.66078	1.55322	1.74582	2.36754	1.85057	1.9649
scaffold_44	589139	590139	3.59204	2.35618	1.64084	1.44556	1.89786	1.68228	2.37736	1.83493	2.00658	1.75144	2.15218	1.82952	2.19309	1.91301	1.95265	1.98476	2.18892	1.99463	1.93917	2.15446	1.95517	1.67177	1.51934	1.78351	1.58054	1.84552	2.24596	2.23791	2.02364	2.50233	2.72374	2.22364	1.69771	1.55496	1.61069	1.86355	1.71505	1.99947	2.39966	1.53524	2.01216	1.57211	2.1231	2.06304	2.14688	1.57381	2.5441
@unitig_5237|quiver	541303	542303	2.12175	2.13367	2.56041	2.00878	1.79176	1.36389	1.91208	1.98714	2.54905	1.69826	2.61438	1.96907	2.11832	2.10628	1.865	2.41442	1.81334	1.78095	1.80504	2.07931	1.53703	2.06298	2.15927	1.88566	1.93757	1.60744	1.79516	2.00626	2.31691	2.00797	1.79185	2.14746	1.225	1.48971	2.38159	2.20075	2.10337	2.28465	1.94867	2.49985	2.67038	2.12724	2.26749	1.49062	1.93434	1.82086	2.37901
@unitig_603|quiver	156588	157588	2.15713	1.36889	1.56104	1.5098	1.72016	1.9527	1.31977	2.65662	1.21596	1.9362	2.9338	2.41901	1.7041	1.80692	2.073	2.18584	1.64414	2.03595	1.95447	2.11421	1.79005	1.97723	1.69588	1.56195	2.20451	1.51491	2.09543	1.96348	2.21317	2.49512	1.97318	2.39611	1.3557	1.81723	2.33824	1.9336	2.18856	1.84323	2.24653	2.18069	2.09857	1.62608	1.80821	1.79538	2.01197	2.29715	1.7321
@unitig_603|quiver	157588	158588	2.47753	1.77174	2.05936	2.85631	1.50545	1.75591	1.15784	1.43191	1.27175	1.79571	2.16158	1.5472	2.71248	1.7946	1.73725	2.23107	1.89978	1.7031	2.20714	1.73709	1.98075	1.6978	1.40231	1.73943	2.52772	2.12952	1.8724	2.09437	2.27209	2.30985	2.01749	1.88195	2.56051	2.23299	1.71763	1.91108	1.99843	2.02236	2.05228	2.65625	2.09907	1.62234	1.72212	1.13	2.18031	2.02549	2.31545
@unitig_603|quiver	158588	159588	2.27278	1.40993	2.34031	1.89996	2.00422	2.16036	1.49984	2.09178	1.96862	2.0938	2.5953	1.8879	1.6657	2.00733	2.48994	1.97358	2.19162	1.77604	1.95555	2.10864	2.44333	2.37839	2.31478	1.82259	2.1631	1.21122	1.62812	2.21476	2.0084	3.14107	2.22308	2.26701	2.26921	2.19899	2.35999	2.39234	2.06413	1.77648	2.12823	2.72958	2.56499	1.93287	1.373	2.52766	1.83565	1.85249	3.15984
@unitig_603|quiver	1069849	1070849	2.08084	1.95812	2.44331	2.93003	1.70491	1.67997	1.15586	1.8313	1.20939	2.13572	2.05738	2.14344	2.16087	1.97275	2.11943	2.38477	2.37759	2.13354	2.35838	2.38942	2.60532	2.00999	1.90307	2.00966	1.57386	2.70188	1.34621	1.66854	2.20721	2.0768	1.83271	1.81377	2.22645	1.69813	1.78836	2.54378	2.51926	2.01395	1.81299	1.81031	2.18544	1.4437	2.23459	2.13945	1.58855	1.64759	1.94829
@unitig_603|quiver	1070849	1071849	2.41713	2.52964	2.38864	1.83781	1.78823	2.23886	2.45416	1.9527	1.5787	1.9317	2.07142	1.91225	1.9935	1.93118	1.91121	2.10739	2.89333	1.81023	2.76688	1.94826	2.54986	2.31669	2.04338	2.01171	2.28267	2.25924	1.83345	2.05842	2.57159	1.96139	2.00733	2.54188	2.44679	1.85652	2.11751	1.88064	2.25664	1.8164	2.05668	1.99115	1.97672	1.99868	1.90096	1.80908	2.24292	1.77814	1.50465
@unitig_223|quiver	1945265	1946265	1.66087	1.41653	2.04038	1.14	1.93326	1.50149	1.3681	1.73634	1.42591	1.83768	1.9937	1.77171	1.65608	1.72026	1.83013	1.67081	2.02873	1.95477	1.89391	3.18189	1.80219	1.65629	2.03903	1.55257	2.11937	1.95953	1.80371	2.03028	1.85705	1.9582	1.63393	1.38941	0.80246	2.24991	1.38862	1.78318	2.07397	2.18082	1.30303	1.91066	1.56431	2.67242	2.08768	1.60951	2.39687	1.51387	1.94462
@unitig_5881|quiver	1012194	1013194	2.15375	1.58787	2.06829	1.50012	1.74067	2.03665	1.96818	1.49727	1.79206	1.95618	2.54533	1.46231	1.60125	2.35586	2.28911	1.71686	1.72097	2.37453	2.33546	2.21534	2.20883	1.47884	2.15868	1.94562	2.22781	2.02967	2.29377	1.78048	1.87793	2.14674	2.18532	1.79445	1.47911	2.38567	1.99712	2.09454	1.93098	2.23929	2.14111	1.39936	2.36114	2.24575	1.82409	2.15513	1.72803	2.15979	1.94597
@unitig_5881|quiver	1013194	1014194	2.16597	1.51859	1.92065	2.44658	1.48008	1.81817	1.94558	2.15104	1.61273	1.49056	2.37952	1.85311	2.30046	2.01424	2.11395	2.03949	1.93862	2.13101	2.24849	1.90728	1.80947	1.96267	1.70668	2.20891	1.41195	2.2332	1.33584	2.61098	2.15088	2.82522	2.29406	1.94555	1.60188	2.17003	1.16641	1.86679	2.36079	1.52805	1.75002	2.4802	1.91206	1.75691	1.8734	2.73927	2.14825	1.98396	1.80849
@unitig_5881|quiver	1014194	1015194	1.56739	1.97743	1.75954	2.09339	1.62365	2.04431	1.62833	1.76023	1.464	1.85367	2.56883	1.3638	2.28268	2.76582	2.09701	2.16707	2.35194	3.00174	2.23293	1.84347	2.20028	1.91461	1.45427	1.77296	1.7329	2.05457	1.69048	2.11743	1.68396	2.3121	2.16467	1.98012	2.3151	1.69357	1.80478	2.10585	1.51886	2.19937	2.10263	1.99132	1.61505	2.62634	2.46403	2.24181	2.1286	1.23936	1.58615
@unitig_5881|quiver	1015878	1016878	2.71888	1.99933	2.09387	2.57588	2.44943	2.05693	2.16038	1.84061	2.39748	1.75494	1.6785	1.85762	1.66894	1.69894	2.00695	1.54964	2.43101	2.08977	2.38892	2.05881	2.28856	2.00465	1.57594	2.22044	2.22803	1.66612	1.91973	1.55708	1.24687	1.74614	1.44318	1.27502	1.88106	1.98185	2.13876	2.52531	1.78274	2.332	1.46138	2.1155	2.10753	2.27753	1.59958	2.07794	2.3434	2.18913	2.12938
@unitig_5637|quiver	3481453	3482453	2.33851	1.9003	2.28412	2.16706	1.99823	2.45455	1.56875	2.32609	2.75014	1.93939	2.3377	2.23959	2.30549	2.42185	2.10118	1.86861	2.21437	1.62565	1.63053	2.16533	2.01939	1.82014	2.48722	2.01719	2.35387	2.23899	2.04518	1.97431	2.03849	2.13203	1.83007	2.61759	1.76316	2.47086	2.3265	2.05289	1.99321	2.53325	2.16042	2.11094	1.87541	2.1203	2.31701	1.71735	2.47328	1.64609	2.30371
@unitig_4288|quiver	1312760	1313760	2.76314	1.45592	2.10052	2.33558	1.66636	1.78741	2.21687	1.92283	1.38697	2.24088	2.5147	2.44581	1.88947	2.09957	2.18743	2.25723	2.16428	1.91853	2.28038	2.41621	1.68135	1.79136	2.40715	1.84719	2.31102	1.76132	1.82135	2.12419	2.4736	2.50837	2.08202	1.53608	1.96438	1.96149	2.05977	1.63929	1.19233	1.83731	1.93085	2.14104	1.66531	2.17955	1.70052	2.05192	1.83556	2.04462	2.15927
@unitig_1066|quiver	793919	794919	2.06622	1.37223	2.10401	2.49372	2.72747	2.72951	1.9567	1.91153	2.12025	1.98409	1.58924	2.36681	1.84671	1.8515	1.61509	2.01211	1.62297	1.76364	2.07764	1.84261	2.28012	1.73176	1.98871	1.87581	1.81219	2.20365	2.1428	1.88732	2.25828	1.67311	1.85871	2.28562	1.80654	2.39805	1.94834	1.98107	1.9356	2.49342	1.90244	1.61322	1.85129	1.94781	1.58303	2.30089	1.76548	2.59265	1.99145
@unitig_1066|quiver	797667	798667	2.83305	2.5038	2.23587	2.74657	2.33045	2.02073	2.92032	1.56449	1.78228	2.44653	2.45446	2.37812	2.09266	1.7491	1.35572	2.3107	2.10168	1.36428	1.81432	2.26295	2.86862	1.49579	2.81112	2.19625	2.13088	2.80575	2.12298	2.53925	2.37267	2.00356	2.18333	1.52581	3.36455	1.28129	2.51915	2.37362	2.20805	1.98035	2.09788	1.67954	1.81776	1.62624	2.13746	1.59335	1.58513	2.31766	1.86979
@unitig_1066|quiver	799578	800578	1.528	1.76952	1.81444	2.17077	2.51575	2.09699	2.18537	2.19528	2.69205	2.08579	1.795	2.28148	2.16825	1.38654	1.75382	2.20026	1.88708	1.54259	1.7436	1.19254	1.93785	1.84787	1.86438	2.30348	2.00612	2.13538	2.52738	1.76091	2.20139	1.71623	1.78072	1.7463	2.9918	1.59426	2.574	2.08133	2.26002	1.24298	1.93256	1.73614	1.96993	1.85366	1.17691	2.24704	1.75925	2.59948	1.8582
@unitig_1066|quiver	800993	801993	1.9537	1.36114	1.913	2.96439	2.65733	1.74596	2.25546	2.39917	2.49546	2.01749	1.82939	1.94418	1.33643	1.38583	2.3003	1.42309	1.95298	2.02452	2.00565	1.79435	1.73484	1.56003	1.79242	1.43064	1.90458	2.3918	2.71405	1.99095	2.27956	2.09446	2.59257	1.42776	2.21605	2.00963	2.31462	1.97106	1.54313	1.98035	1.89702	1.75135	1.94772	1.56871	2.05108	1.62636	2.16294	2.35193	1.18938
@unitig_1066|quiver	813977	814977	1.69985	1.71797	1.36738	1.86125	2.41872	2.08573	2.26912	2.14632	1.91977	2.12176	1.70952	1.58821	1.01118	1.83581	1.68657	1.71248	1.48757	1.41453	1.39945	1.4342	1.5494	1.53135	1.73632	1.50268	1.78181	2.09665	1.48248	1.70127	1.66057	1.57155	2.2845	1.81199	1.49795	2.08435	1.93308	2.11815	1.64779	2.16444	1.65616	2.23632	1.88686	1.37715	1.88258	2.46075	1.80596	1.63813	2.25717
@unitig_1066|quiver	816136	817136	1.80008	2.48828	1.74149	2.36492	2.01529	2.79643	1.73365	1.73325	2.09688	2.34062	1.86514	2.17432	2.21504	1.88383	1.92267	2.42989	2.5109	2.07516	2.40555	2.01912	1.8967	1.90297	1.39106	2.40706	1.91163	2.18299	2.24882	2.08601	2.08901	1.56473	1.69236	2.73563	1.93877	1.86702	1.60443	2.49833	2.01419	2.65996	1.98076	2.55066	2.44435	2.03885	2.16828	1.89977	2.1062	2.08911	1.85657
@unitig_1066|quiver	817136	818136	2.1389	2.69632	2.10502	3.29435	2.64519	2.7419	3.17088	3.10035	2.93322	1.65515	2.36152	2.30037	2.41927	2.43972	1.94054	1.93914	2.12627	2.35226	2.72008	2.33064	1.75973	1.99282	2.16815	2.53738	1.93505	1.69513	1.28474	2.18575	1.33927	1.98042	2.34915	1.93509	2.44751	2.54573	2.72063	2.30943	1.74453	1.62949	1.87171	2.52118	1.89692	1.76205	1.93001	2.18046	2.0561	2.42155	2.22038
@unitig_1066|quiver	820605	821605	2.1972	2.00717	1.33838	1.6332	2.38654	1.89596	2.18446	2.37524	2.5789	1.54091	2.3388	1.53859	2.66013	2.63955	2.46552	1.92837	1.87781	2.16933	1.7807	1.58295	2.26912	1.79838	2.32246	1.74868	2.56958	1.5282	1.82953	2.32943	2.68807	2.03746	1.86318	3.0466	2.87701	1.69133	1.67352	1.8853	1.96018	1.99814	1.52373	2.16522	2.44239	1.81477	2.20086	2.1281	1.65468	1.8422	2.47155
@unitig_1066|quiver	821605	822605	2.46602	1.93736	2.33806	2.29933	1.75136	0.918969	2.06016	2.28955	2.59567	1.87341	2.53042	2.094	1.88332	2.41787	2.02877	2.00945	1.71956	2.2636	2.15613	1.95663	1.9412	1.65139	1.41752	2.07261	1.68903	1.72577	2.28701	1.62865	2.16321	1.78662	1.82509	2.70815	2.50079	1.62294	2.30991	1.83511	1.90801	2.73358	1.59405	2.22152	2.3173	1.49213	1.89484	2.60587	2.59688	1.41	2.15238
@unitig_1066|quiver	822605	823605	2.6196	1.81285	2.14336	1.57536	2.3939	2.17324	2.17834	2.23068	2.61658	2.26187	2.38767	2.32826	1.72496	2.06717	2.26242	1.65066	2.1669	2.51375	2.3276	1.79477	2.41022	1.97339	1.54622	2.08436	1.73125	2.15617	1.32211	1.9576	2.55288	1.46429	1.67727	1.9842	1.89329	2.21283	1.06288	1.5206	2.0002	1.71576	1.71134	2.61631	2.39871	2.14984	1.86993	1.54776	2.22308	2.33032	2.4185
@unitig_1066|quiver	823605	824605	1.14142	1.48069	2.134	1.25645	1.85707	2.24297	1.89213	2.26958	2.70243	1.53217	1.36912	1.80815	1.84638	1.6985	1.7638	1.65135	1.88605	1.28498	2.25034	2.06292	2.06592	1.70808	1.64785	2.75502	1.75473	2.18086	1.44287	1.71124	1.76645	1.90194	1.94161	2.0465	1.96334	1.73309	1.81298	1.87173	1.55033	1.34391	1.49432	2.03896	1.64438	1.91702	1.9186	1.70165	2.12562	2.16825	1.92099
@unitig_4288|quiver	1370982	1371982	1.50157	1.57303	1.32634	1.40589	1.65857	1.87468	1.70264	1.78244	1.60653	1.50798	2.16458	1.7658	1.90656	1.95066	1.51687	1.31144	1.9596	1.64839	1.76263	1.83521	1.6978	2.27137	2.12766	1.98534	1.79042	1.97865	1.96829	2.23878	2.07777	1.81268	1.38641	1.99487	1.54699	1.99119	2.50062	1.87439	2.06233	1.67341	1.6334	2.20785	1.66144	1.74957	2.53491	1.98114	2.43809	2.26888	2.97436
@unitig_4288|quiver	1371982	1372982	1.61138	1.16038	1.76123	1.02231	1.70905	1.11276	2.06052	2.35238	2.26366	2.00456	1.66383	1.75943	1.7952	2.07916	1.53732	1.91871	1.93336	1.79271	1.8823	1.98064	2.07113	1.60796	2.42077	1.83803	1.90716	1.81592	2.44214	1.87479	1.60992	1.68796	1.79493	1.13705	1.91345	1.70089	1.64813	2.07675	1.67306	1.96169	1.48088	1.90573	2.08569	1.81748	1.63747	2.07748	2.06025	1.94875	2.04402
@unitig_4288|quiver	1399399	1400399	1.67744	2.1232	1.9721	2.13193	1.822	2.24105	2.14588	1.97884	2.31971	1.70988	1.40791	1.95866	1.80898	1.82958	1.97952	1.70593	1.53208	2.37936	1.90613	1.95236	2.66565	2.04651	2.26348	2.25877	2.15815	2.07417	1.44676	1.90503	1.95363	2.14598	1.93206	1.9295	2.93041	2.04514	2.80742	2.40081	2.33434	2.14059	1.86296	2.71051	2.34372	2.67015	1.95907	1.71706	2.64032	2.47449	2.70976
@unitig_4068|quiver	1307451	1308451	2.58584	2.14006	2.13	1.09385	2.19001	2.31133	0.937942	1.69693	1.22602	1.70422	1.83689	2.20297	1.90271	1.96471	1.55233	1.23434	1.70178	1.88132	1.49019	2.2757	2.40431	1.59763	1.36903	1.49624	2.64032	1.95463	1.9782	2.07815	1.70138	1.82224	1.6027	1.8319	2.64326	1.8341	1.96817	2.39143	1.95061	2.37735	1.92822	2.25373	1.91413	2.0548	2.15638	2.15746	2.34684	2.29958	1.54474
@unitig_4068|quiver	1309963	1310963	2.90374	1.72013	1.64089	2.05509	1.49767	2.48323	1.45821	1.34826	1.82208	2.5005	1.79059	2.38411	1.84904	1.59787	2.21839	2.49831	1.79442	1.84471	2.06467	2.07766	2.32793	2.00929	1.70295	2.07801	1.60015	1.3737	2.28709	2.05019	1.90311	1.79234	1.90758	1.99442	2.07683	2.0999	1.05676	1.60637	1.60624	2.17484	1.73139	1.91355	2.17765	1.90135	1.96419	1.50477	1.63372	1.21683	2.20952
@unitig_603|quiver	1875272	1876272	2.10668	2.42895	2.14131	2.21696	1.69045	1.80551	2.03142	3.02013	1.54648	2.34414	2.15508	2.66705	2.20044	2.1299	2.14637	2.13895	1.74732	2.50106	2.22266	1.44453	2.05714	1.51299	2.08763	1.98592	1.38644	1.63719	1.32921	2.24774	1.32945	2.07775	2.63969	1.94804	2.21772	2.01178	2.13376	2.68915	2.16144	1.74112	2.39619	2.07034	2.54756	3.00011	1.71382	2.14265	2.23379	1.57906	2.3274
@unitig_603|quiver	1886039	1887039	1.28479	1.34212	2.5207	2.3794	2.19699	2.02192	1.4933	1.46701	0.808282	1.56727	1.94356	2.20201	1.51992	1.93423	1.81412	1.42293	2.09795	2.11256	1.39656	1.96634	2.32868	2.28542	2.53876	2.2022	1.93042	2.52976	1.94229	1.80711	2.45652	1.77759	1.56351	2.39133	3.50691	1.46889	1.64427	2.13688	2.05852	1.98205	1.58764	1.67415	2.29097	2.08324	2.22818	1.29485	1.79549	1.22866	2.10102
@unitig_223|quiver	111929	112929	1.84997	2.42972	1.8263	2.21008	2.39834	3.11916	1.62809	2.52787	1.99467	2.49517	1.66382	1.99017	2.43611	1.97501	1.69261	2.16868	1.93102	1.63213	2.36037	2.12172	1.84423	2.94819	2.46582	1.62735	1.64298	2.38532	1.89409	1.60115	2.32745	1.6521	1.95307	2.13827	2.68383	1.99417	2.23473	2.51632	2.02911	1.85855	1.80918	1.98446	2.28356	2.29459	1.91402	1.61251	2.29287	1.99199	2.14183
@unitig_223|quiver	112929	113929	2.5791	3.33274	1.91755	2.54326	2.43775	2.91405	2.05234	1.9064	2.97304	2.4945	2.85943	2.76574	2.38937	2.48977	2.53156	2.5189	2.30258	1.83628	2.61009	2.01179	2.71475	2.45899	2.98808	2.0495	2.65067	2.28656	1.52276	2.26464	1.91226	2.11213	2.69072	2.37001	2.62798	1.98897	2.64586	2.99572	2.79506	2.33522	2.07834	1.98449	2.32109	2.47731	2.3702	1.24623	2.07404	1.71476	1.75233
@unitig_5237|quiver	3932757	3933757	1.81034	2.03811	2.19672	1.77396	3.12562	2.26121	1.59607	1.76935	2.73584	1.46979	1.61082	1.86146	1.57017	2.11854	1.86837	1.85238	1.68889	2.50282	1.50229	1.76521	1.78432	1.78862	2.61896	1.91024	1.94644	2.0362	1.84114	1.56549	2.32052	1.9549	2.39106	1.53635	1.92277	1.80068	1.86476	2.5044	1.97538	2.41214	1.38579	1.8012	1.75704	2.08886	2.00454	2.43717	1.9867	1.63213	2.22798
@unitig_5237|quiver	3933757	3934757	2.09871	1.59589	1.83726	1.7051	1.61042	1.31289	2.2024	1.39941	1.59856	1.73024	1.96789	2.05801	2.15689	1.70251	1.79212	1.5982	1.56083	1.3311	1.63997	1.8698	2.17416	1.75432	1.97402	1.6316	2.60273	1.855	2.39077	2.17212	2.28308	2.08736	1.92947	2.11893	1.38409	1.66464	2.65569	2.54136	1.59555	1.48795	1.7672	2.27844	2.16133	2.00547	1.71578	1.90382	2.35114	1.74199	1.46023
@unitig_5237|quiver	3934757	3935757	2.01078	2.14606	2.39495	2.35854	1.91006	1.72506	2.45568	1.9395	1.70828	2.03309	2.16528	1.67229	2.20568	1.75095	2.37044	1.69682	1.61659	2.1564	2.16614	2.22125	2.25712	2.36465	1.90611	2.31518	1.61268	2.17342	1.6954	2.24364	2.06582	2.11766	1.73849	2.11893	2.08885	2.09625	1.7353	2.10784	2.01868	1.65481	1.59503	1.59625	1.90141	1.86163	2.20524	1.77178	1.65777	2.66723	2.10284
@unitig_5237|quiver	3935757	3936757	1.97143	2.21093	2.21128	2.21286	1.49605	1.73636	2.382	1.64421	1.35513	1.88113	1.6456	1.66476	2.25441	2.03799	1.85273	2.0181	2.46819	2.51421	1.81492	1.97095	2.12264	2.10102	1.77968	2.13841	1.57743	2.43035	2.26742	1.81931	1.8676	1.89764	1.66144	1.96137	1.82885	1.60419	2.17285	1.93697	2.14542	2.36537	1.77703	1.93598	2.10753	1.52957	1.97387	1.58279	2.02561	1.3667	1.56237
@unitig_5237|quiver	3936757	3937757	2.2068	1.834	1.82877	1.60814	1.10587	1.24149	1.85255	2.38185	1.32443	1.99377	1.6714	2.40567	1.83221	2.44239	1.94925	1.97423	1.89775	2.64033	1.60727	1.80469	1.77229	2.41764	1.62103	2.19641	1.80556	2.02412	2.10015	2.26431	2.00446	2.44503	2.14041	2.20217	1.65689	2.12893	2.08378	2.559	1.52511	1.40843	2.16898	1.98631	1.89183	1.64617	2.30198	2.18578	1.54313	2.38843	1.75538
@unitig_5237|quiver	3937757	3938757	2.28175	1.58068	2.40339	1.47959	1.96638	2.04175	1.71552	1.98867	2.12745	1.70195	1.96679	2.37207	2.51571	2.07896	1.75618	2.28956	1.78613	1.70175	2.05311	1.81123	2.10571	1.79477	1.69838	1.56508	2.08626	1.97433	2.15217	1.82275	1.8288	2.10478	2.2991	1.9907	1.03116	1.747	1.9994	2.13973	1.75568	1.95483	2.57911	1.83876	1.68835	2.14449	2.16446	1.7158	2.13347	1.51328	2.3442
@unitig_5237|quiver	3938757	3939757	2.05076	1.12761	2.01146	2.37475	1.71152	1.89038	2.05573	1.34907	1.35881	2.01777	2.59484	1.91579	2.07393	1.50783	2.02915	1.81433	1.4015	1.96511	1.86888	2.03658	1.66116	2.01229	2.32534	1.79846	1.76529	1.69111	2.49849	2.29373	2.53603	1.98078	2.16834	2.16163	1.0782	2.047	2.01906	2.2479	2.20461	1.73599	2.30178	2.31688	2.24168	2.03424	1.68747	1.90881	1.96412	2.68182	2.04111
@unitig_5237|quiver	3939990	3940990	0.832794	2.78452	2.29919	1.16694	1.79737	1.19358	2.08191	2.42063	2.15174	2.11348	1.76645	2.39129	1.84912	1.90805	1.98051	2.13402	1.58151	2.1459	1.85546	1.75553	1.31599	2.12783	1.8325	2.35237	1.68534	1.60983	1.69252	1.82378	1.80968	2.14043	2.31986	1.55901	1.10349	1.7861	1.97941	1.66226	2.25598	1.99255	1.49295	2.29934	2.37937	1.66486	1.96674	2.39492	2.36621	2.05484	2.12117
@unitig_5237|quiver	3940990	3941990	1.89208	1.95411	2.2937	2.91451	1.85729	2.05077	1.98548	1.17521	1.73935	2.0249	1.9297	2.71976	1.75608	1.88522	1.49636	2.30539	2.03446	2.36994	2.5833	2.1326	1.46456	1.5416	1.80146	1.60288	1.9187	2.17997	2.467	1.75611	2.36918	2.07482	2.79081	2.11835	1.97786	2.48283	1.92051	2.11551	2.40511	2.24478	2.15409	2.11678	2.14109	1.99491	1.90871	1.78685	1.88337	2.81698	2.18296
@unitig_332|quiver	186953	187953	2.16076	2.12785	2.28513	2.01998	1.47505	1.64408	1.86366	1.96408	1.94882	2.29414	1.10151	1.89613	2.13878	1.86974	2.20833	1.56524	1.71934	1.44562	1.71409	1.3795	2.16448	2.47769	2.60229	1.98539	1.5149	1.9478	2.31736	2.35103	1.93077	1.94878	1.7042	1.79782	2.45075	1.45302	2.43397	1.68483	2.6582	2.45541	2.11508	1.45373	1.71399	1.99611	1.4498	1.61925	2.31059	1.98992	2.28381
@unitig_889|quiver	102668	103668	1.66959	2.00717	2.2483	1.85101	2.03243	1.43801	1.67791	2.27705	2.19488	1.96995	2.273	1.99664	2.343	1.96146	2.33058	2.19958	2.06369	2.12217	2.04379	1.40723	1.6331	1.50927	1.94894	2.13149	2.20184	2.35611	2.66398	1.63809	2.00527	1.61326	2.02687	2.58903	1.98954	2.23084	2.15076	2.84524	1.71839	2.19836	2.55675	2.23703	2.44239	2.13122	1.39469	1.46791	2.2036	1.53379	1.75335
@unitig_889|quiver	166789	167789	1.49263	2.4347	1.80565	1.70009	1.95713	2.20312	2.03717	3.05029	2.9001	1.71598	2.06951	1.90153	2.08574	1.98693	2.06636	2.0977	1.78201	2.33606	1.82988	1.58992	1.65064	2.03574	2.18651	1.81533	1.67399	2.10279	1.7111	1.9275	2.35524	1.946	2.11163	2.17127	1.14532	1.74117	2.04	2.09839	2.00214	1.812	2.30127	2.07443	1.52068	1.54551	2.06799	2.12589	2.37973	1.77255	1.65862
@unitig_4288|quiver	709327	710327	3.14721	1.85517	1.76178	1.35755	1.74015	1.66949	0.816962	1.19961	1.68396	1.83283	2.05869	1.89432	2.01769	1.75234	2.05037	2.53827	2.18549	1.82993	2.16019	2.46838	1.7742	2.26249	2.25931	1.42812	2.12727	2.12432	1.6698	2.12447	1.43557	2.10059	1.70455	2.53982	2.70247	2.26678	1.74466	2.01605	1.93976	1.91598	2.11307	2.04184	2.36622	2.35122	2.24423	1.77883	2.56977	1.98765	2.4563
@unitig_223|quiver	881105	882105	1.67645	2.0751	2.31045	2.57434	2.03626	1.84515	2.2075	1.89384	1.70978	1.93835	1.82093	2.0447	1.55233	1.95167	1.94608	1.89499	2.33865	2.13713	2.10103	1.58833	1.29755	1.82627	1.53503	2.41263	1.52015	1.76773	2.49045	2.29882	2.40813	2.17527	1.79361	2.21229	1.6966	2.25522	2.2234	2.4812	2.65007	1.73406	2.15087	2.44088	2.32416	2.12632	1.85312	2.03893	2.10207	2.12532	2.36488
@unitig_4288|quiver	785532	786532	2.01308	2.01445	1.88407	2.13273	1.98684	1.75197	2.05268	1.02505	1.97689	1.72054	1.33984	2.81236	1.96278	2.3549	2.43089	1.95353	2.35151	1.72855	1.88259	1.53765	2.30987	2.38555	2.08978	1.90758	2.36707	1.70239	1.80052	2.16252	2.24505	1.72635	2.50109	1.98716	1.88196	2.03659	2.14027	2.42452	3.12237	1.79679	1.84787	1.48957	2.03595	1.7842	2.92414	1.9745	1.64464	1.83186	2.01702
@unitig_4288|quiver	786661	787661	2.46866	1.48005	2.34052	1.76936	1.75596	2.10613	1.88686	1.63037	2.38891	2.35526	2.38834	2.20968	2.12784	2.41272	2.03652	1.44267	1.80112	1.54439	2.39701	2.16126	1.79588	1.71843	1.83334	1.96419	1.46088	2.09685	2.32846	2.12375	1.74627	1.44525	1.87386	1.68277	1.57481	1.57104	1.42645	1.86236	2.06879	1.68476	1.85158	2.03842	1.76737	1.83785	2.24125	2.1	1.71169	1.5174	1.94725
@unitig_1066|quiver	249514	250514	1.56733	2.35776	2.07566	1.87856	2.2366	2.42133	1.74618	1.82379	2.0006	2.03371	1.83515	1.69767	2.37048	2.12489	2.19115	2.16104	1.51287	1.3619	1.83516	2.09634	1.87034	2.08919	1.8965	2.64676	2.13306	2.01356	2.2235	2.09039	2.33244	1.95012	2.15817	2.03314	2.29089	2.6806	2.24339	2.09267	1.86542	2.02993	2.04388	2.52118	1.89692	2.42372	1.52693	2.11444	2.46056	2.1474	2.48498
@unitig_1066|quiver	304991	305991	4.1737	4.05574	6.03315	4.9345	7.1037	3.8804	3.76488	4.5008	5.17141	4.87828	4.6875	3.718	4.61824	4.69904	4.52133	4.76795	3.82039	3.98104	3.79666	1.93871	1.83447	1.91701	1.64447	1.57479	2.55509	1.6058	1.90276	1.50673	1.63366	1.72786	1.87717	2.00941	2.48123	1.74245	2.22324	2.58406	1.84898	2.29756	2.29672	2.02544	2.00619	1.86112	2.42786	3.09613	1.89881	3.09109	1.80586
@unitig_1066|quiver	305991	306991	1.94467	1.85129	1.93741	2.13888	2.2511	2.88563	2.12057	1.69888	2.36183	1.72792	2.22758	2.07286	1.88408	2.12905	2.40428	1.44529	2.12121	2.27493	1.65862	2.19115	2.69544	2.28899	1.96273	1.81622	2.11205	2.14471	1.7322	1.98324	1.5542	1.99942	1.97764	2.33865	2.12384	2.49645	2.17413	1.6552	1.87289	2.23779	1.90306	2.35112	1.83967	2.05375	2.33818	1.76062	1.732	1.39613	1.70902
@unitig_1066|quiver	306991	307991	1.89328	1.94345	1.29162	2.207	2.00611	2.30018	1.57123	1.46453	2.40575	1.4499	1.47152	1.73015	1.44851	1.78064	1.69011	2.05438	2.74767	1.7987	1.91933	2.54815	1.64762	1.76503	1.34694	1.82542	1.4485	2.20606	2.01238	1.88546	1.84402	1.30869	2.04542	1.99125	1.59098	1.83822	1.30585	1.96145	1.8168	1.96863	1.95673	2.15562	2.2811	2.16463	1.91676	2.27663	1.67496	2.06033	1.81154
@unitig_1066|quiver	307991	308991	2.64335	1.50246	1.38109	1.47702	1.78857	3.06062	2.71797	1.8505	2.26118	1.85518	1.664	2.43227	2.37541	1.69069	1.62268	1.68647	1.916	2.0155	1.98295	1.47813	1.79428	1.90017	1.70854	2.73882	1.79822	2.18144	2.35624	1.9547	2.20843	1.83759	1.85563	2.12617	1.70341	1.96513	2.13945	2.52195	1.97792	1.8437	2.14134	1.97428	2.77321	1.9903	1.8722	2.48502	1.72506	1.99037	2.07427
@unitig_1066|quiver	309621	310621	1.73703	1.96611	2.03494	1.63868	2.17744	2.38622	2.43046	2.09488	1.7613	1.94016	1.81888	2.40413	2.24094	2.33245	1.8686	2.09107	2.141	1.98355	2.20404	1.9482	2.05257	2.35298	2.1797	2.14497	2.03068	1.64839	2.18187	1.64078	1.55928	2.24053	1.67201	2.19626	2.33043	1.97667	1.5877	2.14698	2.90117	1.73455	2.13371	1.82777	1.57845	2.08493	1.73426	2.19386	1.89884	2.3559	2.0174
@unitig_1066|quiver	311752	312752	1.69222	2.39046	2.83314	1.25198	2.32692	1.85017	2.82359	2.49014	2.24449	1.4722	1.46311	2.04642	2.40594	1.61027	1.60714	2.02069	2.1118	1.81993	2.66041	2.459	2.35251	1.94272	1.86605	1.88762	2.45838	1.55234	2.38955	1.96012	2.5897	2.35023	1.88849	2.11436	1.69761	1.95999	3.09403	1.89341	1.88499	2.25269	2.20283	2.29678	2.1472	2.17763	2.20135	2.40721	2.40324	2.18894	1.83633
@unitig_1066|quiver	345796	346796	1.76069	2.27736	1.73052	2.06281	1.76743	2.00572	1.3155	1.67905	1.60379	1.82163	1.94377	1.74677	1.73377	2.10649	1.99825	1.64303	1.6954	2.73384	2.01088	2.19153	1.79577	2.2668	1.75437	2.10159	1.98711	2.59059	1.57786	1.75119	1.96603	1.73426	2.40762	1.89753	2.14179	1.87597	2.54191	2.86018	2.11541	1.51005	3.06871	2.01162	2.4117	1.71173	1.72016	2.06957	1.72453	2.389	1.73408
@unitig_1066|quiver	672614	673614	1.52766	1.64377	1.68919	2.41371	1.74259	2.05954	1.9567	2.47586	2.20788	1.93406	2.42844	1.6237	2.16128	2.38132	1.97541	2.77783	2.26546	2.28195	2.12158	2.65821	1.96197	1.85339	2.28024	1.98598	2.3925	2.30281	1.58835	1.80723	2.0592	2.03135	2.43462	1.68054	2.14279	2.04115	2.32111	2.77084	1.84193	1.48897	1.63334	2.47892	2.83329	2.16115	2.34783	1.79098	2.69472	1.64349	1.90513
@unitig_1066|quiver	1111873	1112873	1.40579	2.13413	2.2483	1.52429	1.89623	2.03335	2.05783	2.57164	2.46918	2.04566	1.41764	1.70735	1.9039	2.3005	2.2342	1.92837	2.3425	1.29688	1.66112	2.16871	1.71606	1.79838	1.60937	1.94008	2.20184	1.81478	1.65569	2.11488	1.94319	2.06776	2.136	2.32756	1.72851	1.82621	1.84397	2.10206	2.80644	1.89803	1.86807	1.73437	1.95505	1.75724	1.76898	2.06208	1.8858	2.25342	1.79115
@unitig_1066|quiver	1126972	1127972	1.15289	2.10389	2.10977	1.50814	1.87011	1.56397	1.93654	1.8107	2.28951	2.37487	1.38428	1.98504	2.34933	2.78185	1.64062	1.99001	1.81913	1.97108	2.1619	1.61489	1.66501	1.67508	1.75776	1.76471	2.10014	2.30687	1.83799	2.26005	1.74268	1.98969	1.56351	1.90108	1.67975	1.63075	1.67836	2.07495	1.15182	1.98205	1.90328	2.17681	1.8686	1.70926	1.96905	2.15311	1.96884	2.08536	1.64742
@unitig_1066|quiver	1128794	1129794	2.15232	1.80204	2.52413	2.38551	2.1762	1.93505	2.66075	3.29828	2.23714	2.61182	2.84627	2.12962	2.33917	2.01483	2.2305	2.40955	1.99154	2.51967	2.51095	2.8328	2.16245	2.66134	2.70529	2.32355	2.38935	2.36941	2.51828	2.06005	2.01242	2.70138	2.48827	2.3654	2.43973	2.68876	2.78939	3.11649	2.67628	1.95533	2.12672	2.77304	2.38796	2.6761	2.58813	2.62663	2.04172	2.44528	2.83597
@unitig_1066|quiver	1184359	1185359	2.02334	2.30977	2.21473	1.7105	2.36112	2.1624	1.79392	1.36206	2.83184	1.94972	2.40389	2.26146	2.18033	2.57202	1.58049	1.80016	1.93715	2.36196	1.72564	2.05989	2.51464	2.29326	2.84867	2.16761	2.06659	2.05629	2.10597	2.45325	1.75666	1.62401	2.24526	1.96072	2.40027	1.96992	2.56841	2.19469	1.91082	2.55271	1.99128	1.75842	2.10622	1.9821	2.12386	1.36573	1.73148	1.97843	1.34599
@unitig_1067|quiver	10410	11410	2.16686	2.36811	2.05903	2.0982	2.4805	1.82854	2.08588	1.38763	2.88947	2.10191	2.2226	2.32237	2.1755	2.40416	1.6069	2.00157	2.04224	2.42441	1.5862	2.0382	2.46122	2.39749	2.79394	2.13841	1.96633	2.04695	2.23462	2.39027	1.71033	1.5701	2.18291	2.00674	2.63171	1.82556	2.48085	2.1913	1.84744	2.57462	1.91729	1.59423	2.1325	1.94226	1.96978	1.38507	1.61817	1.88582	1.33926
@unitig_1161|quiver	34429	35429	1.77405	2.19494	1.94196	2.34808	1.80509	2.30546	2.83582	2.61027	2.42381	2.04809	1.96419	2.02936	2.15141	2.13365	1.87219	2.25573	1.84401	2.22186	2.39848	2.08854	1.81483	2.40451	1.70792	1.76677	2.21657	1.84294	2.46346	2.2374	1.99276	1.94625	1.9902	1.3917	1.51642	1.90929	1.78581	2.49943	2.36112	2.18921	1.88011	1.97407	2.26152	1.85249	1.66454	1.65816	1.66028	1.47721	2.42885
@unitig_1308|quiver	2408	3408	1.51231	2.50406	1.89838	1.42216	2.12495	1.78033	2.13642	2.13028	2.78989	1.76276	1.57336	1.9874	1.27555	2.10222	1.87897	1.95818	2.02938	2.34869	1.98403	2.20217	1.52859	1.45522	1.60712	1.84159	2.26756	1.36122	2.14866	1.72944	1.95025	1.51223	2.14269	2.71335	1.64685	1.84383	1.91371	2.03806	2.67399	1.8339	1.45068	1.96427	2.27947	2.0013	1.61221	1.82894	2.09835	1.60137	1.87652
@unitig_1319|quiver	28364	29364	2.69899	2.08664	1.6301	1.72763	2.0205	1.44897	1.61837	1.73469	1.96717	1.94449	2.05343	1.90666	1.506	2.07954	1.97063	2.08627	1.79668	1.56391	1.90292	1.70889	1.89848	2.32862	1.84008	1.37224	1.86561	2.18142	2.06958	2.02399	2.11454	2.08209	1.79707	2.15058	2.66222	1.80916	1.71202	1.93227	2.22965	2.2783	1.27686	2.21996	1.66294	2.43776	2.03095	1.94827	2.0891	2.20971	2.12196
@unitig_1319|quiver	30899	31899	1.80539	1.7921	2.00133	2.09064	2.10151	2.59384	1.82633	1.67465	1.7097	1.81001	1.38757	1.81631	1.65531	2.12174	1.70673	1.816	1.75567	1.84731	1.90664	2.23136	1.7624	1.68812	2.44292	1.99944	1.69535	1.29201	1.05236	1.89196	2.39939	2.67692	1.7822	1.70975	2.08657	2.24884	1.58829	1.68587	2.30945	2.57737	1.70133	1.64212	2.09857	2.20144	1.77941	2.15849	1.83863	1.68033	1.5431
@unitig_1422|quiver	330214	331214	2.06271	1.87878	1.55426	2.14436	2.42591	2.58404	2.03142	2.33275	2.53396	1.41035	1.6616	1.34111	1.90771	2.42051	2.28131	2.5581	2.13766	2.26526	1.9835	2.70389	1.86357	2.15545	1.84993	1.90389	2.17848	1.95561	2.05935	1.77095	2.69506	2.35045	1.6848	2.20951	2.37434	2.41641	1.58834	2.2866	1.67787	1.8746	2.28141	1.99853	1.86528	2.53983	2.23208	1.68051	1.916	1.78466	2.8944
@unitig_1422|quiver	462188	463188	1.91935	1.92643	3.24151	1.70992	2.27226	2.28227	2.77951	2.72242	2.52977	2.17002	2.14968	2.43956	1.78307	2.10573	1.87257	1.66459	2.27624	2.38942	2.07172	2.07032	2.50741	1.84402	1.90998	2.44823	2.21373	2.13599	1.5207	2.24737	2.57366	1.56006	2.46456	1.20643	1.80279	2.19373	1.98856	1.09907	1.87062	2.05376	1.73771	2.66021	2.18419	2.15338	1.36091	2.10107	2.37024	1.65778	1.61174
@unitig_1422|quiver	463188	464188	2.50507	2.10643	2.06576	2.05562	2.19682	1.68931	1.21942	2.0509	1.68842	2.28503	2.03852	2.12922	1.96911	1.76165	1.79555	1.9348	1.66654	2.02245	2.38422	2.15327	2.35629	1.80272	1.8736	1.98437	2.42411	2.48214	2.14637	2.46369	2.19915	2.23409	1.84363	2.37846	1.29829	2.47696	1.81071	1.50905	1.83351	1.91651	2.08537	1.45258	2.10668	1.73977	1.92976	2.00714	1.92513	2.12081	1.99605
@unitig_1422|quiver	500497	501497	1.73934	2.03794	2.01945	1.99364	1.78975	2.00024	2.1468	1.65463	1.46838	1.88551	1.46767	2.44788	1.90736	1.8256	2.80526	2.27334	2.24614	1.83105	1.42473	2.30231	2.41202	1.72921	2.37993	1.9976	1.83515	1.06944	2.20282	2.05855	1.82637	2.07635	2.32087	2.16266	2.4603	1.85976	2.28786	2.00883	2.8102	1.72972	2.07223	1.95829	2.29377	1.85089	2.17651	1.80527	1.86924	2.07096	2.27575
@unitig_1422|quiver	501497	502497	2.47762	1.92076	2.38972	1.92571	1.79274	1.79806	2.04367	1.36043	1.55742	1.9039	2.27219	2.30464	1.60359	1.88246	1.46765	2.48721	2.25207	2.113	2.40716	2.29905	2.67443	2.10275	2.81104	2.53184	1.77391	2.45539	1.82812	1.84271	1.85179	2.55748	1.8416	2.07573	2.48699	2.13497	2.84054	2.33491	1.50695	1.86476	2.32723	1.52151	1.74409	2.30286	1.70917	2.43616	2.05935	1.57936	1.78895
@unitig_1422|quiver	608642	609642	1.14132	1.98722	1.84123	2.49932	2.75228	2.24891	2.68002	2.68819	2.20621	1.80636	1.62248	2.13307	1.55461	2.04674	1.9195	2.11848	1.9417	2.15389	1.90389	1.3811	2.11425	2.2365	1.70303	2.14731	2.06081	1.71334	1.81792	1.9423	1.80546	1.52507	2.54526	1.31491	2.07878	1.61184	1.96648	1.87409	1.91807	2.07933	2.53367	1.42445	2.25459	1.76328	1.72449	1.85151	2.11522	2.74154	1.29686
@unitig_1422|quiver	609642	610642	1.92056	1.85198	1.28625	1.49967	1.45531	1.70966	1.09878	2.17162	1.16196	1.56021	1.48882	1.23651	1.80272	1.58546	1.54658	1.83247	1.47415	1.72106	1.18781	2.19088	1.38066	1.00841	1.49122	1.42202	1.2589	1.71789	1.67975	1.8672	1.65904	1.53298	1.44539	1.63876	1.68154	1.49147	1.23175	1.47598	1.54094	1.69105	1.61668	1.55387	1.5771	1.66106	1.33849	1.66911	1.21964	1.37218	1.44647
@unitig_1422|quiver	610642	611642	2.25544	1.41505	1.88193	1.727	1.69132	1.52981	1.82236	1.5607	1.62333	1.56608	1.11584	2.13042	1.61322	1.71966	1.8326	1.72833	1.37549	1.62251	1.94683	2.20938	2.04179	2.38533	2.16665	2.177	1.98066	2.06895	1.35732	1.73135	1.91432	2.31594	1.38354	1.91824	1.86819	1.68837	1.59232	1.57037	1.59042	2.36563	1.68707	1.96487	2.26891	1.74647	2.15165	1.968	1.92866	1.97021	1.27416
@unitig_1422|quiver	611942	612942	1.67828	1.54139	1.62005	1.5039	2.10384	1.61573	1.54172	2.30129	0.982356	1.13504	1.21942	1.80752	1.63222	1.18694	1.5981	1.72832	1.81583	1.61872	1.92816	1.78201	1.70171	1.18721	2.24826	1.89303	2.08904	1.63954	1.98398	1.87047	1.67363	2.15354	2.24421	2.0168	1.40664	2.01748	1.93367	1.59958	1.86752	1.82154	1.76253	2.1562	1.76265	1.88371	1.38374	1.98919	1.89993	1.6105	1.87735
@unitig_1422|quiver	612942	613942	1.73474	1.97379	2.07149	1.56671	1.49892	1.74388	2.68737	1.59789	1.32903	2.4789	2.12746	2.2564	1.77512	1.65132	2.26823	1.79263	1.64072	1.77333	2.18027	1.90282	2.10696	1.75358	2.23462	1.42997	2.45188	2.11021	1.65539	1.66917	1.8629	2.14371	2.07935	2.13719	1.50228	2.07534	2.52273	2.33251	1.62859	2.58611	1.99153	1.88973	1.69826	1.73117	2.05002	1.38814	1.91952	1.95963	1.89038
@unitig_1422|quiver	613942	614942	1.98095	1.34447	2.00695	2.22471	2.13558	2.0074	3.1366	2.697	3.10725	2.06472	2.17477	1.96415	2.28321	1.8093	2.20946	2.02674	2.19152	1.7836	2.26148	2.09799	1.5895	2.27608	2.55975	1.81353	1.83426	1.94476	2.4635	2.60295	2.48264	2.0779	2.02368	2.38853	1.92744	1.72546	2.45603	2.09472	2.47334	2.42751	2.20146	1.97421	2.09911	2.21289	1.86856	2.21311	2.15693	1.9109	1.92369
@unitig_223|quiver	6837	7837	2.0744	1.56806	1.5916	1.76631	1.81642	2.25427	1.68734	1.87163	1.72653	1.73304	1.91287	1.9043	1.97308	2.02262	1.7098	1.56757	1.60503	1.90687	1.85321	2.38077	2.07323	2.10227	2.27464	1.68227	2.14845	2.14051	2.06789	2.20511	2.73195	2.47354	2.39363	1.88867	2.17193	2.0848	2.17309	2.22253	1.84406	2.55523	2.04103	1.84501	2.03859	1.83895	2.45257	1.72973	2.75202	1.36484	2.43071
@unitig_223|quiver	420058	421058	2.45842	1.87878	1.58361	1.99915	1.63597	1.9429	1.58819	1.98906	1.3819	1.99081	1.7932	1.79916	1.59058	1.64555	1.85721	2.08964	1.65438	2.02946	2.22266	1.79598	2.19541	2.12333	2.56302	2.04061	1.61274	1.76456	1.95505	1.96166	1.51567	2.38075	2.63969	1.52315	1.25194	1.31042	2.40647	2.00791	1.28496	2.27504	2.02316	1.99853	1.60536	1.79186	1.77141	1.71352	1.85822	1.956	2.7054
@unitig_223|quiver	603056	604056	1.21611	1.63991	2.21107	1.23638	1.59333	1.63177	1.79906	1.41542	2.36958	1.45977	1.08291	1.58445	1.43799	1.44842	1.66409	1.53266	1.74494	1.3411	1.79692	1.60176	1.66393	1.46318	2.17312	1.58466	2.02836	1.36312	1.41845	1.62098	2.16055	1.68793	2.0905	1.71633	1.60999	1.96199	1.6232	1.5713	2.67417	1.4676	1.33227	2.0563	2.12615	2.04579	1.96711	1.60933	1.52512	1.50915	1.37433
@unitig_223|quiver	1126204	1127204	1.22992	1.83789	2.04283	2.39554	2.27758	2.53711	1.96285	1.19687	2.14002	2.17185	1.94402	1.39394	2.75771	1.69507	2.00287	2.15027	2.06369	1.83922	1.94812	2.19799	2.24146	1.76625	2.32246	2.2682	2.23013	2.35611	1.96861	2.54398	2.22252	2.21925	1.97231	1.90267	2.6943	2.31176	1.94623	2.13303	2.65532	2.33184	1.55242	2.63198	2.27995	1.98738	1.99932	2.49121	2.60806	2.08208	2.43375
@unitig_223|quiver	1155126	1156126	2.20505	2.67337	1.85469	1.26068	2.50299	1.73729	1.76596	1.92974	1.33223	2.11368	2.03298	1.98277	1.90656	1.90223	2.09518	2.05112	2.12689	2.16714	2.04963	1.65948	1.97433	1.72527	2.26348	1.57519	1.93185	2.04233	1.65537	2.28646	2.85369	2.53987	1.82293	2.02755	1.07715	1.77538	1.88703	2.40081	1.82054	1.94037	1.92035	1.66928	2.21376	2.20986	1.69994	2.2122	1.97585	1.89193	2.18056
@unitig_223|quiver	2202434	2203434	2.58439	2.04922	1.9158	2.90078	1.52217	2.67596	2.31519	2.10106	2.71201	2.17148	1.62051	1.75133	2.35281	1.82761	1.84542	2.45018	2.17712	1.84022	2.0493	3.00291	2.73334	2.2653	1.80497	2.11831	1.94615	2.12147	1.72666	2.00279	2.65418	1.4228	2.17861	1.7114	2.82102	1.91562	2.27923	1.65138	1.26768	1.7205	1.86868	1.69586	1.83692	2.11996	2.38675	2.27643	1.87314	2.42655	2.16027
@unitig_223|quiver	2203434	2204434	1.36633	2.47204	1.59148	1.66554	2.04423	2.38643	2.67287	2.62607	2.48841	1.56138	1.9599	2.30357	1.80186	1.78127	2.09743	1.8235	2.02396	1.58497	2.07337	1.88742	2.53556	1.88813	2.02438	1.98281	2.37845	1.52557	1.96363	1.91107	2.2033	1.8339	1.65296	2.20363	2.63163	1.72441	2.20064	1.92797	2.02911	1.99203	1.60832	2.19989	1.89368	2.00691	2.20194	2.2397	1.71506	2.26613	2.21743
@unitig_223|quiver	2204434	2205434	1.90421	2.18293	1.74035	2.38769	2.20957	1.95242	2.38776	2.14356	2.30346	2.26949	2.1374	1.93937	1.80678	2.12027	1.82617	1.76341	2.25441	1.60329	1.77683	1.72698	2.0878	1.64441	2.34605	2.26116	1.97851	2.28069	1.98307	1.98118	2.08895	1.71193	1.67335	2.62348	2.25702	2.26676	2.00056	2.32946	2.34315	2.08565	2.39694	1.80816	2.24248	2.04154	2.1711	1.28771	2.68606	2.00723	1.91285
@unitig_223|quiver	2205434	2206434	1.66888	1.90411	1.80997	2.30458	2.19491	2.31822	2.48636	2.17816	1.89918	1.88568	1.82063	1.73758	2.04516	1.60686	2.19595	1.54204	2.23823	1.76332	1.82508	2.30635	2.03972	1.69257	2.05172	2.6164	2.13945	2.7885	1.96011	2.2973	1.97766	2.41065	1.87773	1.54089	1.77645	2.551	1.80201	1.76902	2.60937	2.46395	2.35335	1.92958	2.00254	2.01043	2.44533	1.5388	2.27037	2.03296	1.83256
@unitig_223|quiver	2206434	2207434	2.07952	2.66569	1.61094	2.65733	2.69568	2.01686	2.37228	2.674	2.35069	1.90133	2.10959	2.46196	2.0889	2.04686	2.33469	2.09711	2.2187	2.6273	2.39802	2.26554	2.33979	2.59035	2.12821	1.6833	2.44178	1.64672	1.66719	2.39988	2.93964	2.02322	2.13172	1.83094	2.04869	2.01398	1.92393	2.12134	2.24176	1.74072	2.67889	1.8362	1.59782	2.50991	2.28768	1.94717	1.67322	1.67489	2.21181
@unitig_223|quiver	2207434	2208434	1.88938	1.46885	1.42805	2.38293	1.60089	2.24783	2.01941	1.62315	1.58384	1.83304	1.86617	1.81805	1.92358	1.85156	1.99302	2.20372	1.83384	1.83028	1.9856	2.52464	2.13886	1.5355	2.49666	2.44934	2.12312	1.80072	2.2866	1.92512	2.46712	2.28292	2.34911	2.33818	1.64703	1.86992	2.46357	2.0968	1.81574	2.12339	2.66224	1.7653	2.05704	2.2107	1.47837	2.29612	1.60586	2.39493	2.73249
@unitig_223|quiver	2208434	2209434	1.73422	1.34074	1.99054	2.26602	2.30049	2.81912	2.68433	2.34192	2.82217	2.08726	2.06563	1.80326	2.10806	2.13285	1.85572	2.02972	1.71192	2.74574	2.12804	1.64783	1.70624	1.96076	2.68622	2.30536	1.86351	2.36442	1.60016	1.86536	2.04532	2.45385	1.93787	2.22245	1.54105	2.01873	1.71221	2.44708	2.52469	2.24557	2.33162	2.04398	2.51961	2.49055	2.58228	2.42617	1.96628	1.89707	2.42056
@unitig_223|quiver	2349471	2350471	1.55925	1.98798	2.77298	2.56781	2.40019	2.04828	2.19162	1.80089	2.25835	2.30454	2.38528	2.68983	2.51995	2.23364	2.00829	2.22574	2.19968	2.12953	1.9622	1.63501	2.22531	2.38752	1.36962	2.06112	2.49387	2.22552	2.21283	1.82411	1.54546	1.75747	2.0778	2.02521	1.65092	1.93227	1.94593	2.30481	1.86825	2.23462	1.75085	2.06819	1.85302	2.08707	2.0908	2.43169	1.92617	1.97544	1.46578
@unitig_317|quiver	9087	10087	1.88563	1.59817	1.31707	1.79064	1.8276	2.31067	1.22528	1.58661	1.69123	2.1033	1.92384	2.13102	2.11895	2.32609	2.27584	2.12776	1.91195	1.96695	1.82064	1.90844	1.91717	1.97988	1.59163	1.90496	2.72876	2.0094	1.85211	2.09028	1.7142	2.45535	1.58603	2.03304	2.37148	1.8382	2.08259	2.63241	2.20825	2.40609	2.61659	1.84879	1.63513	2.37124	1.41794	1.98665	2.04041	1.63982	1.72653
@unitig_321|quiver	15441	16441	2.25779	2.30757	1.68783	1.80505	2.38611	2.31529	1.81531	2.12062	2.26484	1.93904	2.01608	2.71847	2.01098	2.15781	2.18497	2.32298	1.65446	1.83116	2.14377	2.03052	1.71691	1.98196	1.6477	2.57156	2.62508	1.82077	2.03754	1.84013	2.65815	1.63097	1.85764	2.5423	1.53658	2.07408	2.22423	1.98515	1.9486	2.4663	1.85924	1.97636	2.56304	2.27733	1.48771	1.89251	1.96998	1.90714	2.09897
@unitig_33|quiver	9548	10548	1.25711	1.79105	1.61901	1.74992	2.27099	1.33038	2.39825	2.3603	1.80878	1.74307	1.50352	1.62928	1.87783	1.7606	1.97552	1.65119	2.16999	1.60689	1.88674	1.69612	1.47332	2.06876	1.52929	2.15982	1.91969	1.36344	1.95113	2.47022	1.85121	2.07271	2.01289	1.58082	2.25247	1.90703	1.66967	2.13136	1.75404	2.18128	1.55144	1.60933	2.13909	2.0929	2.49316	1.60256	1.61061	1.38848	1.93556
@unitig_3991|quiver	325748	326748	1.70063	1.84189	1.60576	1.62905	2.10348	3.05733	2.02183	2.34918	2.91624	1.96958	1.78101	1.91472	1.96246	1.73165	2.14769	2.30344	1.3717	2.15503	1.5977	1.97508	2.5019	2.21971	2.45511	2.10389	1.78924	2.67732	2.08072	1.82367	1.80214	1.5075	2.22082	2.18091	2.13635	1.50604	2.30459	1.88754	2.55463	2.41834	2.49269	2.44658	2.12078	1.8174	2.10196	2.43802	1.82348	1.94438	3.05087
@unitig_3991|quiver	419284	420284	1.01185	1.93671	1.93657	1.95043	1.71022	2.00104	2.17909	2.2516	1.27902	2.44276	2.40011	2.37227	2.28145	1.9501	2.08032	2.00384	1.67617	1.91489	1.75931	1.76136	2.00882	1.58613	1.56783	2.39184	1.99852	2.05682	1.32799	2.33475	1.72474	2.00572	1.52787	2.08688	1.18707	2.17924	2.00141	2.19871	2.07812	1.71635	1.9545	2.39321	1.66676	1.7481	2.08932	1.82236	1.71362	2.19238	2.24761
@unitig_4065|quiver	313868	314868	3.40291	1.86925	1.66356	2.18451	2.20667	2.28408	1.81982	1.3447	1.2538	1.96466	1.73786	2.10794	1.9586	2.12644	1.53198	2.08146	1.93645	1.99499	1.64919	1.88001	2.55175	2.35467	2.38813	2.49783	2.74844	1.64781	1.80097	2.1347	2.10543	1.36073	2.47008	1.37332	2.48212	2.05964	2.22051	1.85227	1.97885	1.63368	1.62285	2.14379	1.75963	1.31087	2.61993	1.96098	1.6361	2.14966	2.25452
@unitig_4065|quiver	411214	412214	1.9789	2.20833	2.20763	1.71346	2.27051	2.01878	2.55795	1.75314	1.86998	1.83691	1.72877	2.32401	2.09975	2.4246	2.25224	2.5623	2.279	2.19299	2.15924	2.01556	2.37506	2.03774	2.56304	2.5062	1.90557	1.96843	1.77546	2.03805	2.10223	1.86032	1.70336	2.19691	1.57149	1.7922	2.7253	1.49685	2.32295	2.26963	2.38312	1.79429	2.34779	2.14604	2.33163	2.08635	2.3299	2.21558	2.39791
@unitig_4065|quiver	412214	413214	2.72798	1.81183	1.61311	1.62719	1.38608	2.2805	2.01201	2.36643	2.09753	1.54402	1.77928	1.72266	1.53862	1.9854	1.65126	1.66769	1.91845	2.26224	1.55646	1.7815	1.96169	1.94557	2.39955	2.01956	1.73253	1.63532	1.43879	1.58432	1.77981	1.37066	2.40762	1.66875	2.11568	1.82202	2.16693	1.40479	1.7225	1.77701	1.72005	1.76029	1.63194	1.97064	1.9505	1.57442	2.30234	1.80645	1.92308
@unitig_4065|quiver	413214	414214	1.75583	1.85676	1.90079	2.67378	2.12043	2.43808	1.7085	2.16264	1.86133	1.96058	2.13254	1.65141	1.76497	1.94281	1.79523	2.11449	2.10281	1.7088	1.81754	2.77527	1.49725	1.96697	2.55139	1.70199	1.92078	2.38602	1.8546	1.49657	1.90913	2.15222	2.0563	1.71293	1.73653	1.97341	2.7029	1.775	1.81748	1.88335	2.38185	2.23945	1.76909	1.87452	1.83232	2.19183	1.97821	1.63334	1.45118
@unitig_4065|quiver	414214	415214	3.72832	3.12335	4.22464	3.06801	4.34276	4.2065	3.24368	3.51371	2.97992	3.62178	2.97269	3.22826	2.9632	3.04794	3.24361	2.95032	3.72451	3.49727	3.27664	1.77913	2.176	2.42847	2.76964	2.42773	1.95445	1.84136	2.56358	1.81734	1.85771	2.38731	2.22081	1.1532	2.73301	2.17828	2.00588	2.59917	2.10646	1.66493	2.2114	1.85278	2.96142	2.0256	2.41334	2.15068	1.65849	1.72355	1.96263
@unitig_4065|quiver	415214	416214	2.88246	2.0766	2.08872	2.06365	1.55215	2.39769	2.4229	1.66399	1.89887	1.75378	2.02387	1.94231	1.93257	2.02419	2.21148	1.93989	2.53725	2.36745	2.08686	1.75641	1.27367	1.87791	1.52862	2.42193	2.66013	2.43495	2.3555	2.42599	1.97666	1.96308	1.8187	1.52877	2.16956	2.19424	2.10476	2.59885	1.89772	1.97857	1.918	2.38089	1.82054	1.6314	2.13341	2.27066	2.06623	1.92308	1.95121
@unitig_4065|quiver	416214	417214	2.33296	2.62058	1.90802	2.1344	1.67924	1.93382	1.50791	2.25011	1.3634	1.6518	1.8992	2.21231	2.25353	1.70799	2.42264	2.27629	1.89264	2.19956	2.03892	2.37242	2.50486	2.34325	2.70521	2.07151	1.95766	1.44184	2.04715	2.05234	1.75091	1.67229	1.74531	1.95857	2.24354	1.56847	1.61264	1.74469	2.08881	2.63603	1.89934	2.08381	2.05367	2.02079	2.60777	2.1776	2.16609	2.36874	1.50914
@unitig_4065|quiver	417646	418646	3.07062	2.04165	1.59488	2.28546	1.49605	2.28591	1.78046	2.037	2.39748	2.1335	1.61271	2.05048	2.47396	2.28016	1.81418	2.21535	2.09643	2.08977	2.12584	2.00024	2.28856	2.00465	2.56068	2.22044	1.94516	2.43035	1.88496	2.58216	2.17797	1.95824	2.23437	1.56917	1.35901	1.82	1.66152	2.30855	2.05475	2.36537	2.03528	1.68465	1.8801	1.55833	1.71474	2.30901	2.37229	2.25766	2.35618
@unitig_4065|quiver	420404	421404	1.64875	2.32592	1.84632	2.46606	2.08609	2.40157	2.22532	1.94599	2.47783	2.24428	1.46067	2.01464	2.55982	2.17999	2.09127	2.20318	1.83052	1.83889	1.79426	1.85276	1.61168	1.73519	1.69039	1.85098	2.50174	2.50059	2.27721	2.355	1.96594	1.87305	1.7089	2.18938	1.6611	1.80493	1.70958	1.43838	1.89754	2.39305	1.91678	2.04099	2.398	2.57991	1.88846	1.98703	2.78472	1.96151	3.25438
@unitig_4065|quiver	421404	422404	1.8582	2.32269	1.12813	2.19247	1.88867	1.406	1.78728	1.61096	2.05161	2.04578	1.85314	1.63614	2.00773	1.6752	1.45852	2.03949	1.39958	2.08385	1.69841	1.38011	1.86477	1.96267	2.01229	1.74408	2.48685	2.01031	1.7183	1.63357	2.27502	2.49192	2.18493	1.88019	2.35884	1.7654	2.05272	1.71196	2.17945	1.76164	2.15175	2.87514	1.52219	1.84322	2.5932	2.01305	2.09047	1.40141	1.69508
@unitig_4065|quiver	639319	640319	2.00455	2.2989	2.6757	2.69378	2.3527	2.10891	1.79672	2.2621	1.75392	1.84402	2.0299	2.23197	1.41434	1.46999	2.57311	1.52791	2.35587	2.03132	1.88674	2.54546	2.10934	1.94027	1.80094	2.56996	1.89141	2.35056	1.63821	2.16031	2.06847	1.73941	1.65821	2.0384	2.33078	1.5024	2.55598	2.44102	2.29806	1.91432	2.44098	1.82476	2.33403	1.40247	1.6582	2.26275	2.33287	2.03956	1.93556
@unitig_4065|quiver	650921	651921	1.52557	1.97529	2.05178	1.99009	1.89786	1.4991	2.15574	2.866	2.44546	1.82716	1.92189	2.14292	2.04673	1.86458	2.02976	2.08338	1.98445	2.13611	2.34576	1.97874	2.12109	1.63964	1.92683	1.61945	1.75026	2.10026	1.51582	2.23791	1.86845	1.38123	1.55059	2.15827	1.88042	1.68984	2.70153	1.49196	1.71505	1.89936	1.51011	1.85838	1.84971	2.06117	2.18069	1.63391	2.32022	1.74515	2.2039
@unitig_4068|quiver	138516	139516	2.16305	2.19836	1.734	1.99	2.32604	1.89173	2.36777	1.83658	3.09986	1.9705	2.01947	1.42241	1.89499	1.76782	2.41845	1.81918	2.39331	2.42686	2.12584	2.04596	1.69381	1.93757	2.19866	2.10865	1.69332	1.74118	1.78869	1.68708	1.80257	2.0808	1.78307	1.64894	2.30192	1.80155	1.73209	2.06266	1.85945	2.02119	1.60091	1.75257	2.48476	2.11253	2.56812	1.60605	1.81277	2.22814	2.47433
@unitig_4068|quiver	215487	216487	1.63013	2.04883	2.47205	2.6094	2.07147	1.74529	2.29295	2.62607	1.22663	1.88947	1.07164	1.67677	1.6311	1.78127	2.48297	2.07006	1.83808	2.10373	1.64287	1.946	2.31433	2.08086	1.88856	1.90078	2.09558	2.13057	1.9984	1.57732	1.55154	1.8945	2.3623	2.53047	2.2923	2.04812	2.0302	1.40156	2.15001	2.05877	2.21091	2.48712	1.66625	2.03568	1.74127	2.40475	1.22392	1.61505	2.36863
@unitig_4068|quiver	216487	217487	1.6332	1.29308	1.70655	1.63063	1.61469	1.95751	2.18507	1.64982	1.83937	1.65888	1.76533	1.46762	2.07776	1.36854	1.39435	1.71639	1.76415	1.85846	2.11577	2.01792	1.75158	2.27854	1.04637	2.07222	2.6684	2.25127	1.6024	1.71749	2.12932	2.2092	1.99363	1.89842	1.81468	2.47993	2.05424	1.564	1.90353	2.02628	1.63607	2.04443	1.68948	1.59244	2.701	0.993626	2.23524	1.74452	2.27108
@unitig_4068|quiver	275609	276609	2.02524	2.20715	1.88335	2.37454	2.51232	2.12112	1.84272	1.42716	1.59136	1.9702	1.81445	1.89228	2.17506	1.96913	2.23327	2.47413	1.99765	2.4543	1.98074	1.56181	1.75108	2.08965	2.23686	2.78004	2.19923	1.64184	2.5852	2.31766	2.63355	1.65555	1.89481	2.66562	2.20584	2.06937	2.61414	2.22045	2.00996	2.41391	1.99212	1.85452	1.86976	2.25738	1.83782	2.42574	2.50434	1.2867	2.13089
@unitig_4068|quiver	541604	542604	1.7718	2.55771	1.73517	1.58179	1.90924	2.39993	2.93046	2.39538	2.61082	2.14655	1.67512	1.72059	2.02793	2.10714	1.60128	2.34473	2.17477	1.69325	1.82725	2.32653	2.12475	2.80293	2.09874	2.01294	1.89579	1.87789	1.80931	1.99358	2.10054	2.13414	2.2293	1.88556	1.84209	1.68837	2.03548	1.47747	2.4669	1.86508	2.00272	2.07259	2.10646	2.12046	1.23031	1.10975	2.62203	1.69607	2.18136
@unitig_4068|quiver	553027	554027	1.9901	1.98412	1.53907	0.958191	1.94314	2.09294	1.40736	1.56186	1.83217	2.02055	1.68865	2.31116	1.73939	1.8205	1.92117	2.18742	2.08732	2.03669	1.93758	1.99515	2.11365	1.89842	2.35186	2.23625	2.03426	1.53267	2.17029	1.91965	1.7474	1.64352	1.39374	2.04361	2.04562	2.25096	1.26868	2.4861	2.05856	1.99523	1.3196	2.04934	2.30194	2.24597	1.93099	2.04606	2.03269	2.3609	2.37549
@unitig_4068|quiver	554113	555113	1.21314	2.25658	1.58966	2.00403	1.69896	2.1547	2.05	1.77111	2.24766	1.36451	1.83251	1.79803	1.82905	1.97856	1.60925	1.74981	1.79824	1.98417	1.86282	1.63755	2.05403	2.74335	2.44612	1.91373	1.52367	2.28687	2.22928	1.70737	1.54084	1.73941	2.42212	1.51546	2.14806	1.58332	1.63558	2.28619	1.84471	1.44714	1.69491	1.50162	2.04162	3.01348	1.80215	1.96566	1.66839	2.07383	2.08676
@unitig_4068|quiver	555113	556113	2.32819	2.60613	2.81765	3.36567	2.50308	2.02664	1.71096	2.9055	1.4691	2.43515	2.48439	2.51535	2.41235	2.86245	2.36544	2.70542	2.17742	2.66115	2.82187	2.07132	2.02418	2.62921	2.06011	1.94074	2.24792	2.27388	2.34444	2.17924	2.47797	1.85298	2.02446	1.45026	2.1004	1.66369	1.59629	2.46621	2.52516	2.55599	2.2415	2.88075	2.22551	2.76241	1.81075	2.1975	2.44619	2.34248	1.58856
@unitig_4068|quiver	556113	557113	2.19188	2.02477	2.93797	1.70481	2.26391	1.18525	1.56669	1.10279	1.9276	2.639	1.54551	2.91851	2.36434	1.87246	2.18958	1.88152	2.33181	2.11258	2.21291	1.64484	1.7592	2.30023	2.06978	1.93273	1.94473	1.92922	1.75021	2.09175	1.40438	1.67919	1.64597	2.36348	2.12782	2.09383	2.30449	1.64844	2.84851	1.99289	1.935	2.3509	1.67198	2.25511	1.81734	2.40821	2.00671	2.15249	2.61654
@unitig_4068|quiver	558848	559848	1.48221	2.10407	2.02213	2.22431	2.29162	1.72868	1.83892	2.14131	2.38131	2.35795	2.22437	2.27956	2.31197	1.98431	2.11142	1.84138	2.35147	1.67524	1.77235	1.94831	2.02323	1.89609	1.3003	1.82197	1.93542	2.00322	1.61184	2.01715	1.78477	1.94078	1.87779	1.7044	1.83981	2.52173	2.13244	2.48451	1.34619	2.28446	2.4042	1.52958	1.72043	1.47383	1.75613	2.02019	2.20556	1.50581	2.28762
@unitig_4068|quiver	716316	717316	1.18595	1.58396	1.98413	1.56059	1.62384	1.66699	1.55127	1.39327	1.92058	1.74281	1.68083	1.68324	1.63556	1.50132	1.46311	2.12561	1.82205	2.07502	1.3502	1.17293	1.82667	1.22016	2.25454	1.96743	2.79587	2.35611	2.10768	1.92416	2.47081	2.15865	1.69948	1.70657	1.23257	1.47552	2.28712	2.75234	1.83929	2.23173	1.89677	1.87799	2.02003	2.67781	1.85536	2.35917	2.11693	2.18488	1.86675
@unitig_4068|quiver	742903	743903	2.72481	2.4727	1.80801	2.21403	1.78727	2.39972	2.1528	1.39327	1.97544	2.90374	2.273	2.02075	1.78193	2.05833	2.17637	1.95302	2.39827	2.33439	1.68504	1.67082	2.49034	1.99112	2.01685	1.74868	1.8624	2.99296	2.07291	2.04336	2.37771	1.85566	2.27242	1.8373	2.92922	2.50059	1.7417	2.0711	1.80906	2.13162	2.38458	2.41655	2.34493	2.27506	1.76898	1.59995	1.97247	2.73317	1.29974
@unitig_4068|quiver	754557	755557	1.24545	1.78884	1.7682	2.05878	2.16798	1.40519	1.82072	1.29122	2.03229	1.7824	1.5968	2.14344	1.40465	2.31179	2.06159	1.57112	1.95007	2.48723	1.95179	2.71158	2.16287	1.81725	1.90307	2.44716	1.43243	1.68292	1.93728	1.74006	1.83477	2.0465	2.24195	1.97719	2.51357	1.75208	1.89062	2.11026	2.36814	2.38102	1.66951	2.31297	2.25042	2.56565	2.11942	1.94139	1.55966	2.23014	2.43969
@unitig_4068|quiver	1272469	1273469	1.83721	1.54892	2.14825	1.91492	1.74169	2.89687	1.51446	2.20342	1.31857	1.82149	2.06361	1.92037	1.8896	1.87055	2.45017	1.28782	1.77529	1.96435	1.54775	1.74266	1.67385	2.25705	2.36144	1.71618	2.11249	1.41581	1.73099	2.2102	1.81054	2.05965	1.62805	2.24863	2.3257	1.68591	1.90165	1.65038	1.67164	1.46308	1.81917	2.88984	1.71106	1.81297	1.51334	1.67741	1.4424	1.45492	2.05482
@unitig_4068|quiver	1335350	1336350	0.977469	1.70371	2.06548	2.0392	1.41842	1.49069	1.61831	1.95503	1.78567	1.38183	2.13438	1.93816	1.80818	1.75714	1.605	1.63728	2.04696	1.74981	2.13944	1.90055	2.52772	1.47366	1.72529	1.88292	2.09729	1.69431	1.85827	2.65946	1.47102	1.82534	1.69678	2.02421	2.32297	2.50515	2.51581	2.07071	2.34362	2.33279	2.17839	2.20886	2.12817	1.84788	2.20666	2.28682	1.55227	2.43467	1.75057
@unitig_4068|quiver	1566690	1567690	3.73616	3.41838	5.20647	4.08855	5.13867	3.52114	4.13213	2.78738	4.0474	3.67309	2.63069	3.62391	3.09125	3.67484	4.07026	3.98123	3.78554	3.64946	3.3648	1.65539	2.16272	2.76641	1.80568	1.79297	1.46235	1.90897	1.48576	1.79619	1.88879	2.44619	1.81635	2.21504	1.3766	1.7756	1.77662	1.94257	1.9544	2.18347	1.3393	1.99115	2.20415	2.08499	2.44801	1.545	2.56072	2.42922	2.03385
@unitig_4068|quiver	1588501	1589501	1.61158	2.01107	2.00871	2.00034	2.19054	1.04578	2.27295	2.13323	1.87145	1.94289	1.6891	1.61989	1.49034	1.91199	1.71835	1.7139	1.51414	1.91782	1.73688	2.18747	2.17558	1.3943	1.5025	2.09277	1.98743	2.23152	1.83362	1.81826	1.36324	1.86306	1.75522	1.56595	1.62007	1.73514	1.2727	1.47066	1.26615	2.62105	1.73771	1.90622	2.18419	1.98077	2.31104	2.43117	1.90799	2.2746	1.72514
@unitig_4068|quiver	1664389	1665389	2.13233	1.78889	2.35587	1.42354	2.67296	1.5421	1.92784	2.27658	1.76834	1.87201	1.66208	2.07368	2.00183	1.86116	2.25836	2.24221	1.76204	1.94635	2.3882	2.03846	2.46813	2.28125	2.34605	2.1725	1.82393	2.14522	1.87716	1.9489	2.22256	1.94761	1.93792	2.10617	1.50517	1.78574	1.63563	1.61199	2.31874	1.47075	1.81536	2.03539	2.03616	2.86761	1.93	1.64521	2.00338	1.77919	1.74361
@unitig_4068|quiver	1751162	1752162	1.10107	2.65118	2.31599	2.45442	2.47828	2.98699	2.69295	2.08474	2.64498	1.69291	2.11958	2.60108	1.9954	2.39705	2.48827	1.56139	1.88735	1.91544	2.11251	1.78479	1.96845	1.72018	1.77087	1.94129	2.10932	2.23345	1.55695	2.12171	1.77896	2.15594	1.82573	1.70027	1.24155	2.45058	2.01124	1.60637	1.96892	1.34059	2.30529	2.16488	1.98271	2.18903	1.87781	2.33002	2.15375	2.58754	2.28512
@unitig_4068|quiver	1827278	1828278	1.34811	1.54869	1.98378	1.20781	2.25528	2.63528	1.8892	2.19542	2.63295	1.46558	2.1043	2.04626	1.71862	2.39282	1.89861	1.41661	1.8965	1.83896	2.06912	2.07852	1.18991	1.33861	1.73632	1.88549	1.97982	1.74639	1.72586	1.93966	1.75368	1.11705	1.41146	1.91004	0.819286	1.67972	1.93308	2.14912	2.58472	2.39803	2.02919	1.76957	2.24425	1.83744	2.1705	1.89958	1.83485	1.98081	2.33277
@unitig_4177|quiver	11993	12993	2.37692	2.28201	1.93738	2.09809	2.49642	2.52916	1.22297	1.21904	2.29603	1.77799	2.39268	1.99534	2.08277	2.57982	1.92144	1.85714	2.13428	1.58648	1.91933	2.13812	2.11772	1.37956	1.41485	2.04417	1.81623	1.79211	1.94284	2.26689	1.84402	1.82379	1.88173	2.12199	1.90421	1.51452	1.91944	2.364	2.3306	2.36907	1.89934	2.29923	2.11865	2.16463	2.31985	2.11158	2.28166	2.33447	1.43354
@unitig_4178|quiver	185053	186053	2.41904	2.60602	2.71372	2.00092	2.11597	1.79603	2.07885	1.80394	1.95408	1.874	1.54853	2.28557	2.08275	1.45801	2.27447	1.92344	2.42043	2.3148	2.22789	2.23562	2.04454	2.38963	2.54306	2.46838	1.78372	2.82051	2.59273	1.66656	2.59465	1.89671	1.97243	1.96072	1.93043	1.64622	1.85255	1.6373	1.91082	2.28575	1.67563	2.18927	2.04124	2.47116	2.49815	2.38903	2.13595	1.80709	2.29099
@unitig_4178|quiver	282816	283816	1.22391	2.2191	1.26686	2.6377	1.69638	1.00406	2.07969	2.43877	2.4482	1.36798	1.55956	2.10833	2.27578	2.30314	2.2419	2.2582	1.96441	2.31695	2.12799	1.84961	1.90214	2.6378	1.85651	1.52798	2.17971	1.50139	1.6406	1.44543	1.47257	1.3557	1.60638	1.92667	1.72678	1.41013	1.6719	1.80921	1.97584	1.48262	1.56778	2.22683	1.43634	1.70006	1.7625	1.62512	2.52627	1.70701	1.5594
@unitig_4267|quiver	71895	72895	1.31452	1.45329	1.84169	1.92827	1.51715	1.33877	1.9116	2.17706	1.42594	1.75698	1.80225	1.85739	1.67421	1.11275	2.06058	2.14167	1.79591	1.77497	1.92553	1.70738	2.02517	1.91217	1.8891	1.96223	2.1664	1.48802	1.7605	1.69482	1.9501	1.19255	2.51853	2.28449	2.53668	2.07754	1.80819	1.99428	2.26005	2.24444	2.52828	2.31563	2.15042	2.01579	1.72629	2.47739	1.79498	2.42645	2.50123
@unitig_4271|quiver	27529	28529	1.3193	2.20736	1.93587	2.12163	1.94977	2.16485	2.27462	1.73752	2.09267	2.80464	1.92167	2.50189	2.37046	2.40641	2.12148	2.7858	2.35001	2.35907	1.88272	2.12198	1.72594	1.85008	1.59709	2.58894	1.97585	2.35991	1.80987	2.50628	2.22241	3.02391	2.42001	2.76025	2.21959	2.48148	2.23929	2.74402	2.15999	2.94331	2.26695	2.16187	1.58258	1.8627	2.10841	2.69058	2.32712	2.83927	2.00492
@unitig_4273|quiver	89308	90308	2.49897	1.54197	1.85391	2.16578	1.58743	1.96577	2.04803	2.48787	1.78988	2.09987	2.02014	2.30119	2.00744	1.86722	2.01057	2.13492	1.68559	2.03399	2.41499	1.70318	2.56581	2.05958	2.29795	2.32093	2.4343	1.56507	1.98829	1.80302	1.68983	1.9011	1.98833	1.59983	1.83119	1.62594	2.11505	2.02597	2.15718	1.48262	1.88342	2.47816	2.05365	2.13158	1.50337	2.25231	1.74623	2.08396	2.2398
@unitig_4273|quiver	109908	110908	2.05546	1.75261	1.5496	2.36701	1.79992	1.87683	1.80165	2.2541	1.47314	1.97069	1.97051	1.85197	2.20391	2.30457	1.51111	1.7642	2.28866	2.50651	2.57687	2.20245	2.93709	2.63871	2.43596	1.63312	1.90128	2.21492	1.92814	1.97182	2.14155	1.54459	2.19456	2.32101	2.50667	2.42426	2.13924	2.75008	2.28118	1.98878	1.77541	2.88816	2.19664	2.07868	2.87098	2.05694	2.75139	3.01649	2.6245
@unitig_4273|quiver	110908	111908	2.77269	1.91091	1.85399	3.3547	2.04926	1.43418	2.44426	1.91815	1.8108	2.24781	2.17633	2.44677	2.0043	2.30818	2.4646	2.25222	1.90471	2.31282	2.14816	2.38186	2.55301	2.443	1.6596	1.9324	1.74664	2.24685	2.20275	1.57865	3.4405	2.23125	2.49502	1.84853	2.12753	2.12332	2.78459	2.25141	2.22153	2.54739	1.76256	1.675	2.0647	2.51629	1.80903	1.83156	2.09988	1.93779	1.71509
@unitig_4273|quiver	133172	134172	1.92402	2.17963	1.56457	1.73059	1.97442	2.9678	1.44411	1.25062	1.36067	2.16751	2.4765	2.49267	2.09068	1.72742	2.35587	2.06461	1.73125	1.15649	2.06184	1.71609	1.82177	1.68558	1.88101	2.06375	1.74532	1.76535	2.16296	1.82068	2.04777	2.34375	2.0269	1.56654	1.63375	2.00841	1.94204	1.93016	2.28931	2.42475	1.83765	2.01261	1.9501	2.4036	1.69586	2.42388	1.89467	1.74585	1.93252
@unitig_4273|quiver	237084	238084	1.32912	1.76665	1.73194	1.70326	1.7608	1.09959	2.27887	1.55158	1.75837	2.03077	1.7012	2.02464	1.68892	1.6447	1.82597	1.56857	1.63793	2.01555	2.23262	1.34181	2.19769	1.48591	1.69108	1.13264	1.91404	2.01733	1.69743	1.43494	1.49213	1.60552	1.37742	1.91376	1.7062	1.87601	1.56054	1.40747	1.26842	1.90409	1.1283	1.45351	1.80719	1.39209	1.50321	1.6946	1.32753	1.94442	1.40662
@unitig_4273|quiver	263658	264658	2.01735	2.07732	2.47094	2.02985	1.40932	2.36436	1.48643	2.60149	1.41089	1.78075	2.07127	2.2326	1.63216	2.26853	2.13844	1.79566	2.26284	2.56051	1.89166	2.00323	1.989	2.00773	2.74367	1.79997	1.97044	1.70209	2.12439	2.58756	2.10691	2.52489	2.55143	2.31778	2.71576	2.19551	2.1317	1.63038	2.37327	2.22178	2.10499	1.63242	2.16529	2.05231	2.15217	2.46918	1.4711	2.21936	2.49117
@unitig_4275|quiver	280066	281066	2.65373	3.031	3.25687	3.44979	1.48185	1.84296	2.63668	1.75943	2.32902	2.45767	1.96647	2.53725	2.85928	2.36922	2.6719	1.80112	2.85005	2.06137	2.86516	2.38266	3.33805	2.59122	2.81873	2.75024	3.32483	2.66954	2.07359	2.45982	2.41046	2.55068	2.39649	2.3255	3.59313	2.72816	2.61329	2.7453	2.5815	2.78026	2.24339	2.67788	1.81095	2.38035	2.90064	2.87733	2.70244	2.52883	1.9799
@unitig_4276|quiver	25373	26373	2.25244	1.93593	1.90806	1.81216	2.14215	1.83232	2.12057	1.99347	2.08753	2.25791	1.767	1.54249	2.29878	1.98375	2.50067	2.08634	2.12121	2.01555	2.13695	1.25395	1.67228	2.12837	2.50604	2.17168	1.51803	1.85812	1.7322	2.05476	1.67834	2.69632	1.92307	1.8484	2.8547	1.92996	2.65137	2.18161	1.81245	1.93746	1.84567	1.3817	2.16457	1.79484	1.81992	2.15673	2.22314	1.87588	2.46503
@unitig_4288|quiver	610502	611502	2.96728	2.26349	1.77646	2.37735	1.67317	1.80437	2.09542	2.73564	2.07991	1.97695	2.18688	2.16696	2.25957	1.85245	2.32039	2.31656	2.18615	2.1972	2.11033	2.63472	2.65669	1.97485	1.83209	2.24308	1.5249	1.13839	1.6594	1.69789	1.78275	1.71393	2.27045	2.21241	3.00272	1.58234	2.31	1.83147	1.94544	2.15258	1.88718	2.04545	2.66704	1.97626	1.88464	1.81303	2.40324	2.05187	2.17654
@unitig_4288|quiver	1056553	1057553	1.58524	1.81	2.74076	2.00689	1.99939	1.32047	2.28178	2.59881	1.57117	2.06472	2.17477	2.03647	1.86851	1.93039	1.90103	1.85415	1.94988	1.59496	1.75923	1.98084	2.19787	1.37663	1.77875	2.03228	2.06056	1.78554	1.59428	1.74473	1.27222	1.95671	1.75086	2.06169	2.08406	2.02219	2.21741	1.6612	2.20133	1.52652	2.28754	1.43565	1.87168	2.3855	2.53077	1.5199	2.59029	1.19127	1.24328
@unitig_4288|quiver	1124258	1125258	2.78603	1.25307	1.74811	1.78153	1.56267	2.39391	1.53756	1.30288	2.18528	1.88415	2.07826	2.0945	1.6926	1.82318	1.70931	1.72973	1.87655	1.92788	1.99891	2.39281	1.35212	2.38839	2.40325	2.48394	2.09234	1.9557	2.02506	2.08026	1.79015	2.33103	1.90927	2.21077	1.64069	1.77807	2.28086	2.1174	1.83806	1.49374	1.89175	1.92166	1.86667	1.4926	2.05257	1.97523	2.41539	1.7805	2.0953
@unitig_4288|quiver	1170025	1171025	1.67712	2.00089	2.37319	2.3467	1.69296	2.56	1.64204	1.52219	1.18078	2.59699	1.95687	2.18542	2.33394	2.18457	1.95773	2.18164	2.18403	1.9408	2.43159	1.99453	2.13683	1.93159	1.37985	2.23148	2.13721	1.82043	1.96967	1.89808	1.80662	2.46388	1.97703	1.73245	1.69379	1.61487	1.51357	2.21124	1.75149	1.6879	2.14377	1.88459	1.3566	1.82351	1.53617	2.18042	2.74394	1.95565	2.85081
@unitig_4288|quiver	1243174	1244174	1.99159	1.81928	1.46418	2.33061	1.90574	2.42902	1.3275	1.98662	1.41807	2.22942	2.33988	2.12445	1.74737	1.32033	1.89132	1.43141	2.18153	2.3915	2.20669	1.44549	1.89734	2.01213	2.09425	1.84736	2.07405	2.34725	1.73673	2.01846	1.51196	1.93232	2.54096	1.7002	1.50054	2.01398	2.36708	2.15231	2.21154	1.8742	1.84673	1.65668	1.82525	2.1647	1.76943	2.67339	2.22214	2.46305	2.17401
@unitig_4288|quiver	1243174	1244174	1.99159	1.81928	1.46418	2.33061	1.90574	2.42902	1.3275	1.98662	1.41807	2.22942	2.33988	2.12445	1.74737	1.32033	1.89132	1.43141	2.18153	2.3915	2.20669	1.44549	1.89734	2.01213	2.09425	1.84736	2.07405	2.34725	1.73673	2.01846	1.51196	1.93232	2.54096	1.7002	1.50054	2.01398	2.36708	2.15231	2.21154	1.8742	1.84673	1.65668	1.82525	2.1647	1.76943	2.67339	2.22214	2.46305	2.17401
@unitig_4288|quiver	1254813	1255813	1.82089	1.54777	2.11334	1.76719	2.3159	1.96518	2.38971	1.75838	1.53573	1.79154	1.86454	2.29661	2.2424	2.54919	2.16443	2.00279	1.74805	1.99304	1.69707	2.06928	1.96386	1.58687	2.44108	2.31425	2.19325	2.11223	1.69196	1.7486	2.18902	2.31826	2.03135	1.6997	1.68794	1.69239	2.68304	2.07573	2.13557	2.18163	2.30612	1.43222	1.8126	1.96794	2.26106	2.17795	2.2887	2.38323	2.22603
@unitig_4288|quiver	1255813	1256813	1.72148	1.74472	1.7915	2.28334	2.34667	1.96931	1.56221	2.07705	2.0637	1.82429	1.75332	1.80915	2.32782	1.59829	2.14395	2.10667	1.95207	1.38295	1.63298	2.43897	1.82625	1.71351	1.87092	2.36836	2.04095	2.37021	2.48474	1.89799	1.64869	2.22289	1.75311	2.08399	2.15326	1.96332	2.52551	2.32302	2.04604	1.99323	1.80624	3.0349	1.99951	1.74818	1.82648	1.82797	1.96937	2.51642	2.19838
@unitig_4288|quiver	1341951	1342951	1.52188	1.36027	1.66135	2.99509	1.33516	2.03484	1.91578	1.58762	2.32531	2.36261	2.12975	2.30184	1.71119	2.50113	2.41384	2.23845	2.11265	2.48559	1.73918	2.68105	1.8322	1.51601	2.1444	2.21714	1.86348	2.20988	2.27807	2.31805	2.58869	2.4942	2.34814	2.3964	2.36663	2.11804	2.11051	2.13858	1.97915	1.9103	2.07522	2.04933	1.88065	2.21702	2.28497	2.13523	2.27724	2.00987	1.22382
@unitig_4288|quiver	1342951	1343951	2.06326	2.10898	1.65964	3.08309	2.03718	2.23176	2.0869	1.65308	2.53812	2.10216	1.46345	2.39207	1.44697	1.5992	2.26591	1.68597	1.6828	2.18897	2.00291	2.55375	2.91294	2.07762	2.25569	2.149	2.18736	2.11529	1.79845	1.84048	1.97506	2.27326	1.9863	1.87868	2.0636	1.93128	1.4392	2.18151	1.93965	1.86375	2.06716	1.91772	1.16146	1.71728	2.74457	1.74272	1.66769	1.44624	1.61686
@unitig_4288|quiver	1343951	1344951	1.76511	2.05485	2.05877	2.6471	1.9688	2.32388	1.93179	2.4354	2.88171	1.98696	1.76533	2.07032	2.17534	2.21616	1.97267	2.28348	1.59686	2.42438	2.28319	1.84219	1.53036	2.2143	1.7255	2.07222	1.96122	1.70995	2.36731	1.97972	1.81896	1.66381	1.80266	1.37548	2.0757	1.69765	1.09976	1.99751	1.72218	1.85943	2.15258	2.00853	2.07935	2.22533	2.18274	2.11596	1.94633	1.53892	2.64908
@unitig_4288|quiver	1346063	1347063	1.94762	2.2848	2.19799	1.60456	2.12366	2.01686	2.119	2.08482	2.02153	2.78464	1.64901	1.56997	2.18647	1.8289	2.79734	1.99849	1.69825	1.63695	2.23061	2.17767	2.56101	2.20487	1.85655	1.90205	1.87604	2.69752	2.04964	2.16149	2.03958	1.44753	2.67737	2.28851	2.46632	2.55349	1.78757	2.15231	2.03019	2.50823	2.36324	2.23115	1.98769	2.45237	2.05735	1.91416	2.25103	2.01757	1.72041
@unitig_4288|quiver	1347063	1348063	2.41014	1.41102	1.6927	2.60125	1.69159	2.79833	1.95783	2.69417	2.40454	2.0038	2.4655	1.7212	1.37587	2.97822	2.17482	2.42124	1.95986	1.90883	2.24439	1.97039	1.7774	2.44469	2.21433	2.02317	1.36576	2.08422	1.40066	1.96588	2.09507	2.17269	1.66119	2.54584	1.78882	1.57882	1.72168	1.6085	1.95692	2.58025	2.15942	1.87055	2.11655	2.27204	2.16375	1.65092	1.96247	1.87703	2.22491
@unitig_4288|quiver	1422635	1423635	1.69078	1.84682	2.36502	2.58317	2.61574	1.6065	1.83256	1.89248	2.75539	1.94891	2.19326	1.99122	1.87269	2.0388	1.7092	2.11316	2.01248	2.24492	2.10853	1.78567	1.52624	1.27174	2.30253	1.92215	1.99929	1.88731	2.00308	1.64533	2.2043	2.02251	2.05207	2.03914	2.25925	2.53392	2.04549	1.83706	2.59575	2.25241	2.07762	1.71021	1.69826	1.7024	2.36673	1.94931	1.83285	1.85682	1.92818
@unitig_4288|quiver	1423635	1424635	2.92483	1.3441	1.68684	2.78942	2.07615	2.14947	2.27666	1.86081	1.91686	2.26447	2.20054	2.01655	1.91562	2.15424	1.70213	2.30998	2.13202	1.89426	2.04313	1.93245	1.90661	1.61014	1.84412	1.65761	2.00277	1.91674	2.70633	1.91793	1.71116	2.10589	2.20838	2.37801	2.15634	2.36021	2.05522	2.08017	2.50152	1.45614	1.99585	1.74326	1.88054	2.26698	2.191	2.57335	2.21227	1.83443	1.93044
@unitig_4289|quiver	138156	139156	1.89035	2.47257	2.74977	2.63893	2.18268	1.8136	1.98836	2.54981	2.22998	1.98409	1.95112	2.36681	1.94428	2.4085	2.23196	2.03677	2.34789	2.25881	2.00589	2.16477	1.5888	1.9245	1.4454	1.60238	2.60423	1.91707	1.55173	2.4833	2.35139	2.3397	2.29523	1.95878	1.18009	2.02039	2.22105	2.32169	1.9356	2.25983	1.81636	2.36722	1.68884	2.63824	1.75578	2.0038	2.45885	1.70169	1.87805
@unitig_4289|quiver	139156	140156	1.76662	2.58376	2.41347	2.45605	2.3612	2.20847	2.47884	2.11713	2.82373	2.33874	2.73534	2.36235	1.60716	2.21636	1.8833	2.18397	1.90243	1.95403	2.02062	2.17576	1.96262	1.65255	1.73133	2.11976	1.95044	1.47182	1.96359	1.89519	2.57676	1.77664	1.9571	2.31355	2.35464	2.27363	2.07082	1.72708	1.87429	2.72208	2.04103	2.38358	2.03859	2.27047	2.10707	1.69672	1.82753	2.76981	1.75031
@unitig_4289|quiver	140156	141156	2.74206	1.25307	2.1884	2.03564	1.67162	2.16494	2.45569	2.77584	3.17276	2.23748	2.30855	1.99806	1.83896	2.04114	1.69004	1.85301	1.59773	2.39947	1.90324	1.68991	1.87752	2.00291	2.33533	1.96441	1.69632	1.287	2.0946	1.93722	1.94533	1.99773	2.53677	2.57029	1.98002	2.23665	2.21268	1.8387	2.17052	2.36136	2.98216	1.52672	1.67173	1.4926	1.99499	1.64513	1.7798	1.64343	2.3599
@unitig_4522|quiver	384998	385998	1.9528	1.88633	2.61233	2.09391	2.28866	2.60633	2.29473	2.69126	2.57807	2.72533	2.12773	2.20018	2.2424	2.06484	2.31865	1.8302	2.08263	1.82798	2.27107	1.83498	2.18508	2.8718	2.44108	1.68535	1.76894	2.04854	2.00488	1.84396	2.31317	1.89406	2.14048	1.83044	2.94085	1.82727	1.96717	1.85897	2.22624	2.5487	1.93309	2.15031	2.1375	2.16931	1.88677	1.91387	2.31759	1.93775	2.26383
@unitig_4587|quiver	121063	122063	1.51491	1.84682	1.33768	1.71192	1.85303	2.06446	1.54762	0.91051	1.32903	2.0751	1.89717	1.72603	2.04345	1.72397	1.32365	1.84194	2.23553	2.00913	2.03678	2.40071	1.71981	1.62509	1.24988	1.75809	1.63155	1.60072	2.03785	1.83605	1.73876	1.53771	1.80653	1.77767	1.99823	1.61676	1.56824	1.86803	1.84016	1.85197	1.64719	1.74611	2.18561	1.67364	1.93485	1.9163	1.89063	1.85682	1.92818
@unitig_4620|quiver	85163	86163	2.3547	2.62131	1.09394	1.67111	1.74998	2.9955	2.2171	1.77323	2.78988	1.65879	2.13265	1.56326	1.93143	1.86176	2.09198	2.15072	2.30341	1.96054	1.6915	2.23457	1.63668	2.2176	1.28977	1.9246	2.53916	1.56494	1.84776	1.82671	1.94786	2.47546	2.64881	1.7056	1.3781	2.2172	2.01159	1.74801	2.49111	2.25885	1.36146	1.75125	2.23408	1.57812	2.23847	2.20862	2.02585	2.4177	2.38661
@unitig_5158|quiver	105354	106354	2.04852	2.00265	1.79513	2.47596	1.75344	1.87993	1.89169	1.82021	1.75392	1.94497	1.9641	2.15965	1.51192	1.90591	1.84058	2.04568	1.51942	1.77195	2.10198	1.78399	2.30291	2.45424	2.44612	1.69498	2.06113	2.00029	2.22928	2.27951	2.50298	2.16361	1.90376	1.97303	2.46129	1.66425	2.59007	2.03847	1.54247	2.24802	1.95317	2.39923	2.33403	2.15044	1.85974	1.93266	1.75506	2.07383	2.27576
@unitig_5158|quiver	106819	107819	2.21198	1.75972	2.50351	1.44383	2.0189	2.1814	1.34298	1.30888	1.37084	2.11807	1.44653	2.22866	2.07512	1.75701	1.78762	2.20721	2.01277	2.02773	1.94425	2.19558	2.00484	2.51174	2.21023	2.37054	2.17652	2.217	1.844	1.95734	1.99584	1.77253	2.57368	1.74103	1.996	1.8891	2.30736	2.32946	2.58494	1.88543	1.56479	1.66454	2.04754	1.84016	1.99835	2.50907	2.28159	1.93869	1.91285
@unitig_5158|quiver	109276	110276	2.10785	1.93811	1.88825	3.23617	1.87909	2.33848	2.17689	1.58596	2.04202	2.01254	2.06254	2.84935	2.09306	2.34396	1.61424	2.2573	2.15773	2.45244	2.54905	1.93126	1.50956	2.03146	2.68142	2.16097	2.22279	2.66063	2.04021	1.63306	2.24419	1.95863	2.42899	1.68975	1.54723	1.59727	2.45665	1.60033	2.58844	1.59211	2.09554	2.58657	1.56712	1.77994	1.99553	1.80074	1.87508	2.60313	1.81877
@unitig_5158|quiver	110276	111276	2.2269	2.10439	2.05306	1.98448	1.84156	1.58635	2.51481	1.76023	1.79316	1.85367	1.54898	1.77364	2.79496	2.08773	1.90424	1.8712	1.75713	1.68126	2.28076	1.81418	1.73018	2.26796	1.75988	2.34717	1.7329	2.11826	1.09941	1.78368	1.34256	1.1607	1.94641	1.48987	1.68865	2.07123	1.66842	2.04392	1.63976	1.93241	2.13132	2.6735	2.19987	1.53316	1.71544	2.83599	2.96642	2.40447	1.88855
@unitig_5158|quiver	111276	112276	3.13143	1.59604	2.05106	1.58075	2.30594	2.2509	1.74658	2.35078	2.34436	1.54203	1.87776	2.27433	1.76387	2.56389	2.19966	2.97625	1.5589	1.80602	2.7359	2.05421	2.5499	1.89994	2.50481	2.12017	1.27982	2.27502	1.52507	1.54488	1.43231	1.89879	2.27286	2.09718	1.81026	1.9005	1.95107	3.00392	2.17942	2.48261	1.73111	2.42814	1.93358	2.05447	1.56596	1.62495	2.45997	2.56511	1.34501
@unitig_5158|quiver	112954	113954	2.85078	1.91468	1.80035	1.92244	1.93188	1.32419	2.19204	2.0861	2.06832	1.93161	2.13908	2.24335	2.35198	2.20751	2.14189	1.45102	1.48304	2.41989	2.03017	1.53164	2.2609	1.97253	2.05133	2.35716	1.74715	2.30297	2.89326	2.41529	2.24004	1.83704	1.96155	1.896	2.92515	1.79302	1.38881	2.46338	1.87341	1.6646	2.26484	1.50513	2.17251	1.44326	2.00266	2.24299	1.76559	1.53804	1.44897
@unitig_5158|quiver	130455	131455	1.56103	2.68539	2.35538	2.04219	1.8898	1.81099	1.59333	1.47284	2.33703	1.89768	1.39337	1.85539	2.19438	2.04408	1.66813	2.06003	1.55669	2.56799	1.67394	1.57685	2.28507	2.25299	2.30511	1.97552	1.849	1.39372	2.34544	2.00473	2.08553	1.53348	2.1057	2.21381	2.03023	1.81748	2.21422	1.63917	2.4162	2.32671	1.66997	2.54731	1.98552	1.75028	2.06983	1.85825	1.50676	2.11257	2.6784
@unitig_5159|quiver	11528	12528	2.19772	2.34964	2.03893	1.86314	2.53061	3.08995	1.01838	1.84096	1.57262	1.83	1.59127	2.47484	2.35748	2.42851	2.07707	2.11136	1.79532	2.25664	2.50287	2.24462	2.90016	1.63946	1.9889	1.94562	2.25609	2.12519	2.39808	2.37646	2.25036	1.87404	1.61239	2.28471	1.92285	2.38567	2.0653	2.3113	2.23322	2.27266	2.31328	2.36878	1.74383	2.13068	1.7665	2.05611	2.24806	1.81711	2.24837
@unitig_5159|quiver	35791	36791	2.94856	2.63036	2.5291	3.93554	2.37613	3.17442	2.19098	2.55643	1.48164	2.85351	3.16329	2.78428	2.8825	3.05892	2.65737	3.2138	2.8341	3.25601	2.79391	3.99268	3.10607	3.21396	4.61383	4.36595	3.21757	2.85186	2.72428	3.24739	4.09227	3.74624	2.686	3.09051	3.64147	2.60888	3.67089	3.08749	3.49092	4.14916	3.62773	3.82925	3.20185	2.86151	2.84554	2.92088	3.48662	4.23373	2.66009
@unitig_5159|quiver	82884	83884	2.5792	2.52207	2.27731	2.07906	1.41086	2.22312	2.0475	1.31165	1.26144	1.69272	1.47923	2.7695	1.98696	2.34438	2.11066	1.61386	2.39836	1.81539	2.30828	2.1371	1.9642	2.10957	1.87214	1.74877	2.14954	1.93744	1.86494	2.13037	1.87783	2.20785	2.42092	1.91004	2.48983	1.76065	2.51259	1.59174	1.98025	1.93085	2.23006	2.0209	1.78939	2.58541	2.14171	1.99861	2.52822	1.91227	1.84136
@unitig_5159|quiver	83884	84884	2.29272	1.75861	1.70655	1.88475	2.32291	1.86592	2.18507	2.23901	1.89423	1.78506	1.66664	1.94978	1.66305	2.36146	2.06905	2.45607	1.95003	2.165	2.3071	1.57861	2.13873	1.76458	1.41989	1.38863	1.59349	2.50601	1.6024	1.81285	2.16036	2.4516	2.23918	2.06184	1.89298	1.94042	1.44064	1.84269	1.8733	2.19313	1.72216	2.6548	1.81943	1.88012	1.66449	1.81887	1.77299	2.0872	1.59068
@unitig_5159|quiver	85393	86393	1.48513	1.96769	1.60165	2.3223	2.38704	2.30211	1.84489	1.38209	1.50694	1.88911	2.02539	2.02084	2.0374	2.06986	2.3077	1.86805	1.93427	2.2085	1.58146	1.7914	2.29219	1.7805	1.78429	2.22976	1.64286	2.45351	1.99854	1.95631	1.925	1.55462	1.9774	1.96253	2.47481	1.70654	2.45607	2.16761	1.3988	2.1353	2.31896	1.57391	1.81696	2.02523	2.05597	2.2159	2.23705	1.62519	0.853487
@unitig_5159|quiver	163013	164013	1.92964	1.8292	2.43007	1.83957	2.46858	2.69253	1.55126	1.71384	1.7175	2.37099	2.36426	2.05912	1.63682	2.12614	2.0445	2.09366	2.05303	1.99245	2.00385	2.28738	1.96014	2.62187	1.9602	2.20683	2.6835	1.44036	2.31026	1.81952	1.45259	1.82861	2.35272	2.34554	2.66684	2.24603	2.25541	1.64779	2.30565	2.01119	1.76183	1.66577	2.19131	2.37451	2.23012	2.1287	2.14789	1.32103	1.68587
@unitig_5159|quiver	166394	167394	1.45067	2.64186	2.19207	2.1307	1.93752	1.8136	2.36828	1.76423	2.01053	2.00933	2.77358	2.10163	2.3102	2.28741	2.17413	2.33264	1.82744	1.88154	2.31681	2.07691	2.14186	2.18149	1.98871	1.60238	1.89705	1.98075	1.72557	2.07803	2.28932	1.76401	2.07697	2.67782	1.93706	2.18224	1.91426	2.29072	2.3285	2.22646	1.52941	2.07998	1.72133	2.12042	1.81336	2.49895	1.90993	2.45558	1.72685
@unitig_5159|quiver	266692	267692	1.67919	1.32615	2.09294	1.64444	1.62342	1.79104	1.72591	0.712498	0.940411	2.19567	1.30952	1.80297	1.97857	2.00648	1.7372	1.77698	2.10222	1.57923	2.13344	2.0097	1.55106	1.96792	2.13038	1.92297	1.69241	2.3107	2.274	2.21663	1.41477	1.53603	1.92215	1.61387	2.02233	1.99406	2.0156	2.31128	1.91802	2.00909	1.79595	1.77088	1.43697	2.45167	1.98527	2.35083	2.09205	1.53174	0.923782
@unitig_5159|quiver	268111	269111	2.04467	2.34682	3.11854	2.33261	3.76931	2.26894	3.11301	2.65121	2.39189	2.95766	2.15003	2.79559	2.63348	2.48	2.80548	2.70108	2.67196	2.09639	2.43928	2.25046	2.22976	1.83539	1.96554	2.16692	1.39641	2.12609	1.85868	2.12393	2.1476	1.80618	1.72374	1.98503	2.21295	2.11421	1.90742	2.10366	2.08374	1.8929	1.89953	1.90103	2.14797	2.44071	2.06983	1.89126	1.76677	2.62659	2.0358
@unitig_5159|quiver	335807	336807	1.47939	1.68062	1.75279	1.55184	2.04592	2.65031	1.27128	1.5783	2.0006	1.42801	1.50616	1.93875	1.49228	2.10067	1.49717	1.59396	1.64299	1.50338	1.42858	1.59845	1.9533	1.60734	1.93045	2.15458	1.76533	1.31302	1.52812	1.63744	2.36348	2.28342	1.72165	1.47752	2.34309	2.03319	1.32299	1.38046	1.89565	2.19678	1.75693	1.55176	1.99439	2.25111	1.58451	1.78434	1.62274	1.83899	1.72898
@unitig_5159|quiver	336807	337807	1.70762	1.99933	2.00581	2.46697	2.06808	2.19431	2.66694	2.82258	2.01346	1.90637	1.94169	1.35135	2.52274	2.57077	1.81418	1.64826	2.15219	2.16051	2.46067	2.0881	1.76315	2.10102	2.52672	1.53686	2.25631	1.41138	1.67635	2.24842	1.74345	2.32184	1.85242	1.73259	2.3248	1.82	2.27511	2.09179	2.1152	2.332	1.60486	1.72055	1.84761	2.04739	2.08904	2.50707	2.45896	1.84645	1.60017
@unitig_5159|quiver	337807	338807	1.89656	1.57073	1.55677	1.91814	1.90487	1.96008	1.70798	1.78824	1.91656	2.009	1.88041	2.3227	2.16405	1.57549	2.21999	1.54876	1.9175	2.04025	2.16626	2.04069	2.49557	2.09227	1.84337	1.32334	1.70584	2.50955	2.3189	2.04108	2.44796	2.36317	1.38607	2.25332	2.17649	2.01051	2.3064	1.7879	2.44937	2.5434	1.38138	2.98645	1.42889	2.19351	2.29388	1.98812	2.25077	2.05986	1.44408
@unitig_5160|quiver	26039	27039	1.9771	2.78398	1.94191	1.89641	1.80442	2.16498	2.51028	2.60486	2.7991	1.42023	1.86797	2.05934	1.13105	2.03493	1.96255	2.24127	2.36551	2.34686	2.15953	2.24347	1.33853	1.66877	2.19303	2.14513	2.19007	1.55606	2.46822	1.98314	1.84575	1.2271	2.09034	2.63949	1.7683	1.76006	1.44565	1.71232	2.25438	1.57442	1.49511	1.67218	1.84245	1.72439	1.51247	1.55608	1.67439	1.3471	1.77479
@unitig_5161|quiver	3558	4558	1.9771	2.78398	1.94191	1.89641	1.80442	2.16498	2.51028	2.60486	2.7991	1.42023	1.86797	2.05934	1.13105	2.03493	1.96255	2.24127	2.36551	2.32328	2.15953	2.24347	1.36618	1.66877	2.19303	2.14513	2.19007	1.55606	2.46822	1.98314	1.84575	1.2271	2.06305	2.63949	1.7683	1.73309	1.44565	1.71232	2.22416	1.57442	1.49511	1.67218	1.84245	1.72439	1.51247	1.55608	1.67439	1.3471	1.77479
@unitig_5161|quiver	44803	45803	1.86894	2.1354	1.68271	1.74758	2.1502	1.69928	1.6073	2.19308	2.25504	2.47015	1.45699	2.21127	2.48489	2.71993	2.25414	1.54864	1.80642	2.29009	1.39088	1.83105	2.16318	1.61415	2.04387	2.28168	1.74781	1.45734	1.5908	2.21292	2.0869	2.42233	3.14527	2.62114	2.53925	2.2734	1.75814	1.99216	2.38737	2.83576	1.90415	1.54053	1.93584	2.14246	2.71318	2.39192	1.78328	2.3559	1.71499
@unitig_5161|quiver	45803	46803	2.4239	2.0751	1.60599	1.66678	1.84558	1.61617	1.38434	1.79564	0.941742	2.59452	1.75513	1.94827	2.23537	1.7095	1.56054	1.54981	1.3535	2.18429	2.1967	2.20336	2.40367	2.17962	2.55373	1.53764	1.94445	1.6722	1.69077	1.60748	1.69429	2.20557	3.04861	2.53913	2.03593	1.47293	1.71207	1.86189	1.98515	2.03439	2.15087	1.32784	1.83681	1.63727	2.25621	2.20398	1.87095	2.05678	1.79787
@unitig_5237|quiver	3357877	3358877	2.11984	2.06497	1.64373	2.33807	1.24493	2.32557	1.75393	1.8588	1.54517	1.91506	2.20766	2.02369	2.12184	1.94233	1.96331	1.59949	1.33149	2.30552	1.84031	1.48974	2.11362	1.83657	1.58547	2.03522	1.5939	2.43508	1.8947	1.75734	1.82389	1.96348	2.08608	1.79148	2.25546	1.775	1.61901	2.05431	2.59564	2.21441	2.30641	2.9808	2.6104	2.21139	2.24564	1.74394	1.93329	2.02084	2.26256
@unitig_5237|quiver	3816243	3817243	1.58667	1.09095	2.16195	1.8274	1.83308	1.42272	1.20535	1.45487	1.16931	2.05007	1.70796	1.53952	2.15166	2.12726	1.9131	1.93548	1.88685	1.60336	2.1083	1.83948	1.55406	1.42653	1.68917	1.71715	1.66074	2.13972	1.97409	1.98624	1.97699	1.54422	1.52499	2.25058	1.37839	1.97362	1.7304	1.71124	2.18002	2.29977	1.9097	2.11381	1.89494	1.89488	2.0388	1.84664	1.58572	1.13585	2.22798
@unitig_5237|quiver	3817243	3818243	1.3193	1.53022	1.49558	2.12163	2.16768	1.47792	1.2615	1.63933	1.59893	1.54277	1.82298	1.53757	1.63863	1.92206	1.77449	1.15851	1.56932	1.34513	2.02622	1.94625	1.50472	1.49673	2.14039	2.47957	2.17386	1.9778	1.80987	1.69574	1.91205	2.05432	1.51968	1.38753	1.48873	1.32153	1.14845	1.25767	1.79731	2.14243	2.03739	1.98235	1.45262	1.37364	1.41741	1.60126	1.08483	0.886006	1.58911
@unitig_5392|quiver	359287	360287	1.49203	2.11069	2.51719	2.02034	1.98423	2.39229	2.3417	1.57346	3.0134	1.98582	1.57326	1.45855	1.74058	1.77329	1.89162	2.80485	2.15857	2.13324	2.15237	2.2481	1.38663	1.93484	2.07599	1.78401	1.55305	1.97207	1.05492	2.23559	2.28157	2.27342	1.97445	1.94172	1.00567	1.70366	1.74842	1.99175	1.63614	1.84998	2.41055	1.77269	2.25644	1.70191	1.86112	1.96076	1.74708	1.94175	1.14878
@unitig_5637|quiver	3238615	3239615	2.05546	2.17582	1.66701	2.1129	1.66373	1.78524	1.99161	2.49959	2.46062	1.94545	1.41123	1.70733	2.03315	2.03817	1.91593	1.83817	2.21431	1.63405	2.33771	2.14388	1.85862	1.67502	2.09639	2.26202	1.92957	1.70544	1.7543	1.68575	2.54503	1.99909	1.86717	1.89613	2.01073	1.74988	1.52564	2.13077	1.97894	1.75518	2.4354	2.09827	1.64431	1.61839	1.54655	2.32102	2.00024	2.1598	1.60389
@unitig_5637|quiver	3419808	3420808	1.54728	1.66472	1.65266	1.75334	1.51446	1.74524	1.69425	1.79267	2.47649	1.86758	1.34242	1.8994	1.61266	1.74009	1.79503	1.55508	1.56317	1.46133	2.32477	2.09756	2.07647	1.45395	2.5039	2.36047	1.29639	1.73754	2.274	2.00208	1.94239	2.23293	2.11313	1.9407	3.09252	2.45264	2.04969	2.8377	1.70646	1.94235	1.56639	1.51955	2.08677	1.55986	2.15802	1.65762	1.80314	1.70308	1.52858
@unitig_5637|quiver	3920558	3921558	2.2751	2.74411	2.04142	2.15959	2.80492	2.28852	2.33662	1.64118	2.70162	1.85834	1.86917	2.05764	1.86854	1.41262	1.8212	1.66831	1.85653	2.11689	1.52366	1.83816	2.15554	2.46373	1.77089	2.23207	1.99648	1.98438	2.90956	2.2125	2.49372	2.00105	1.75255	2.3669	1.85566	1.66349	2.25293	2.52311	2.4464	1.98952	2.20724	2.15578	1.46871	2.53513	2.17508	1.72496	1.33687	2.22605	2.50994
@unitig_5637|quiver	4177940	4178940	2.10757	1.77212	2.19431	1.54841	2.36558	2.39229	2.6583	1.62255	3.23284	2.08677	1.14558	2.32643	2.17968	1.41002	1.89162	2.23777	1.8054	1.75596	2.24804	2.0138	2.07796	1.93484	2.10995	2.13948	2.28851	2.09944	2.13275	1.63961	1.6298	2.72792	2.0563	2.07245	1.71043	2.08131	1.91886	1.71306	1.8477	2.35053	2.18099	2.23945	1.99652	2.19097	2.06266	1.46561	2.296	2.18162	2.13158
@unitig_5637|quiver	4178940	4179940	2.2792	1.61844	1.94711	2.28546	2.50391	2.60648	1.14726	1.93881	2.34262	2.36064	1.21792	2.36388	2.08364	2.28016	2.18044	1.91948	1.92914	2.11335	2.2215	1.64879	2.23325	1.97253	2.05133	2.22044	2.36946	2.43035	1.85019	2.27225	1.8676	2.10974	2.47992	1.86332	2.53362	2.2516	1.86605	2.49435	1.96408	1.83145	1.86311	2.04369	1.81512	1.90355	2.75125	2.01192	2.3434	1.77791	1.44897
@unitig_5637|quiver	4179940	4180940	3.11673	4.13741	3.13692	4.98524	5.99521	4.41728	5.18277	4.92532	5.5863	3.54184	3.50297	3.43285	3.36306	3.70649	4.20355	4.02626	3.9566	3.4289	3.94922	1.90844	1.69595	2.07625	2.23681	1.76824	1.42756	2.10492	1.36535	1.70886	1.40384	2.06145	2.02255	1.80425	1.5101	1.6224	1.57126	1.7344	1.634	2.07239	1.9853	2.38735	1.99252	2.02602	1.5619	1.95364	1.7804	1.26287	1.19733
@unitig_5637|quiver	4182448	4183448	2.07957	2.17682	2.82121	2.81606	2.6447	2.99528	2.80382	2.73907	2.83026	2.47463	2.43179	2.46793	2.00353	1.96183	1.77477	1.82695	2.63946	2.04695	2.49691	2.26795	2.1524	1.87136	2.16665	1.95825	2.37668	2.19632	2.157	1.99358	2.56609	1.43724	2.09288	1.91824	2.41634	2.25486	2.44454	1.97292	2.10422	1.79834	1.94533	2.39572	2.52883	1.37249	1.74856	2.6282	1.84199	1.97021	1.42536
@unitig_5637|quiver	4183448	4184448	2.08182	2.1103	2.29418	2.38438	2.43159	2.48864	2.4559	1.92289	2.53353	2.27522	1.96419	2.24633	2.22459	2.15787	2.21918	1.83658	2.04848	1.72668	2.15931	2.20569	2.09136	2.1154	1.47022	1.6574	1.93369	1.97031	2.18532	2.33276	2.05483	2.46135	2.69955	2.30684	2.35169	2.25997	1.8199	2.06591	1.60553	2.12247	2.13837	2.51264	1.96911	1.73742	2.09641	2.81351	2.00697	2.02549	2.16425
@unitig_5637|quiver	4184448	4185448	2.67029	1.97677	1.95467	2.21333	1.91006	1.90824	2.13908	1.7431	1.87286	2.18452	2.82325	2.05801	2.5472	1.96891	2.44755	2.6584	1.59801	2.17998	1.78347	2.51412	1.53815	1.97918	2.07589	2.04175	1.83898	1.60026	2.00832	2.24364	1.91064	2.66306	1.98404	1.82478	2.34987	2.06928	1.66712	2.47943	1.56532	1.68817	1.93937	3.10424	1.67398	1.63148	2.20524	2.36596	2.29336	1.50212	2.06504
@unitig_5637|quiver	4221704	4222704	2.51282	1.65767	2.00145	2.05933	1.90372	1.6915	2.52579	2.32253	2.20999	1.70988	2.06588	1.78991	2.12611	1.70849	1.92169	1.7799	1.77372	1.76629	2.19313	2.06951	1.91902	2.94596	1.99183	1.90331	1.56412	1.91496	2.21167	1.88119	2.6054	1.78238	1.98663	2.09292	2.27786	2.15304	1.88703	1.7815	1.97166	2.5744	2.32208	3.24907	1.53148	2.2674	1.98786	2.14619	2.17808	2.37168	1.61355
@unitig_5637|quiver	4222704	4223704	1.93725	2.23969	2.11349	1.84398	1.81544	1.43006	1.38127	1.61183	2.35089	1.19752	1.60312	1.70604	1.79004	2.16812	2.13348	1.95576	1.68817	1.35069	2.25417	1.78667	1.31578	1.79716	2.33168	1.82542	1.78794	1.91948	2.08192	1.69475	2.06127	1.58139	1.88173	1.6971	1.90421	2.21588	2.19215	1.99242	1.9377	1.80178	1.81326	2.40695	1.37138	2.56738	1.83038	2.1776	1.96386	1.78619	1.73594
@unitig_5637|quiver	4869530	4870530	1.55247	1.84436	1.59359	2.16987	1.90994	2.1814	2.26112	3.02733	1.9743	1.38618	1.54522	2.08401	1.70921	2.60462	1.884	1.936	1.54808	1.43823	2.4465	1.99057	2.33668	1.61229	1.59901	2.01507	1.83707	1.64384	1.80923	1.79047	2.18206	2.46943	1.64607	1.80639	1.73498	2.05096	2.47781	1.92691	2.25248	2.05228	2.02391	1.73635	1.69015	1.61002	1.56647	1.78285	2.07936	2.38417	2.36645
@unitig_5879|quiver	367910	368910	1.80084	1.90258	1.81188	1.48286	1.52651	2.24891	1.95185	1.60801	1.82219	2.41206	1.95147	1.84377	2.31083	1.99831	2.22794	2.53763	2.20193	2.43685	2.14306	2.20115	2.0866	1.62616	2.0426	1.79185	2.06081	1.80887	2.0613	2.68132	2.36412	2.49466	2.21787	1.90322	2.02658	1.34208	2.10283	1.62636	2.67366	2.4464	1.98847	1.63988	2.35206	2.05096	1.72449	1.52141	2.23079	1.85057	1.71266
@unitig_5879|quiver	482380	483380	2.14112	1.97529	1.96372	1.80858	1.70718	2.27763	1.80748	1.83493	2.33574	2.60952	2.94175	2.60097	1.90036	2.08253	2.53097	2.23131	2.28186	1.80599	2.53709	2.27162	1.84456	1.76814	1.45143	1.78351	2.316	2.38685	1.86351	1.97568	1.77534	1.92663	1.87798	2.38706	1.77601	2.47213	1.95158	1.92548	1.65461	2.2998	2.54313	2.002	1.81723	2.34885	2.03673	2.03003	1.91576	2.63611	2.2039
@unitig_5879|quiver	545979	546979	2.72481	1.457	1.89607	1.7421	1.65108	1.71278	1.93119	2.17885	2.41432	1.74281	1.81242	1.94843	2.05027	1.91302	1.98359	2.24889	1.82205	2.00427	2.37862	2.54944	2.60095	1.89475	1.84706	1.85805	1.57953	1.78294	2.52491	2.13872	2.31563	1.94656	2.35426	1.51046	2.25056	2.33874	1.50308	2.04013	1.77884	2.33184	1.83937	1.37533	1.43521	1.92984	2.11449	1.765	2.17471	2.35622	1.75335
@unitig_5879|quiver	572810	573810	2.83622	1.50058	2.03494	1.89279	2.23191	2.43201	1.89224	2.24218	2.0356	2.41967	1.39119	2.50056	1.97261	1.5817	2.38908	2.0171	1.62054	1.91281	2.13229	1.9482	1.55482	1.74264	2.55322	2.58246	2.4267	1.87129	2.00803	1.92685	1.62136	2.30113	1.69929	1.60795	1.9389	2.70501	1.89449	2.02312	1.662	2.36858	1.6172	1.75596	1.67592	1.59587	1.73426	1.89677	2.30331	1.77334	2.2064
@unitig_5879|quiver	599696	600696	1.67414	1.67748	1.89555	1.97746	1.95554	1.27718	2.22908	2.21457	2.15072	2.3505	1.57234	2.66109	2.21465	2.34713	1.73466	1.90374	2.12614	1.81344	1.92379	1.57454	2.01742	1.66095	2.38076	1.62154	1.60062	2.10287	2.53206	2.6916	2.49571	1.85651	1.83295	1.65874	1.22639	2.61154	2.07061	2.16042	1.99508	2.16665	2.06885	2.29634	1.62178	2.24629	2.06228	1.85615	2.37343	2.56727	2.62236
@unitig_5883|quiver	77082	78082	1.97645	2.01364	1.73161	1.98619	1.38626	1.84346	2.43913	2.51271	2.78574	2.00612	2.05671	2.53945	1.43657	1.77266	1.74857	1.84246	2.14024	2.68473	2.05653	2.1299	3.24091	2.40435	2.29781	1.96808	2.58736	1.73256	2.2749	1.86933	1.98139	2.24688	2.84294	2.23466	2.02209	2.2032	2.14171	1.78496	1.98113	1.82185	1.92586	2.48581	2.71286	1.81306	2.70329	1.93342	2.38841	2.23967	2.57137
@unitig_5883|quiver	150305	151305	2.51367	1.96459	2.00163	2.22994	1.55905	2.53165	2.49152	2.0558	2.46358	2.3212	2.53537	2.55486	2.02253	2.2283	2.0222	2.19678	2.44781	3.05709	2.33475	2.07489	2.42069	1.76542	1.87473	2.22115	2.68307	2.53113	1.87967	2.03734	2.26332	1.82024	2.16236	1.95143	2.39853	1.31612	1.89958	1.97117	2.32087	2.0885	1.9347	2.69476	1.95759	2.66045	1.84441	2.05521	1.6688	2.43293	2.10415
@unitig_5883|quiver	200426	201426	2.13233	2.84691	2.97227	2.47631	1.71958	2.45802	2.52938	2.08019	1.65862	2.37676	2.84643	2.70048	2.51412	1.98224	2.45113	2.36549	2.20815	2.37079	1.93378	2.53635	2.05334	1.83153	2.31209	2.11781	1.96536	2.4318	2.19008	2.18729	2.2536	2.06881	1.91064	1.94276	2.00112	1.86666	2.24922	1.82875	1.74449	2.17152	1.95884	1.92767	1.54881	2.40733	2.85134	2.17337	2.43673	2.22468	1.89481
@unitig_5883|quiver	265817	266817	2.72491	1.72554	2.06576	2.85427	1.9789	1.7351	2.70743	1.70721	2.34674	2.31026	1.34765	1.59885	2.35942	1.78587	1.93049	1.78686	1.81524	2.30541	1.66671	1.74325	1.69262	2.02758	1.73777	2.14843	2.25438	1.94081	2.25068	1.58163	2.10604	1.71899	1.7345	1.69211	2.05526	2.0993	2.21978	1.26132	1.65217	1.78303	2.11407	1.73982	2.20415	2.02745	1.58425	1.94112	2.04069	1.64106	2.10945
@unitig_5883|quiver	277825	278825	1.98053	1.76951	1.96534	2.31693	2.0943	1.59356	1.41047	2.26823	1.76836	1.64497	1.45029	1.93963	1.6118	1.59792	1.76692	2.11149	1.76975	2.02644	1.93913	1.48863	2.59771	2.17043	2.39955	2.12893	2.35484	2.11295	1.6474	2.51405	2.09018	2.61295	2.13479	1.7668	2.2723	0.985782	2.43964	1.83831	1.87362	1.94386	1.92091	2.44247	1.59945	2.02817	1.9505	2.30064	2.24456	3.10862	1.73408
@unitig_5948|quiver	605117	606117	2.30239	2.01484	1.80682	1.99934	2.16193	2.11914	2.45569	1.45017	1.96584	2.3889	1.71638	1.75699	1.88775	2.01692	1.65148	1.90232	2.37842	2.06935	2.16632	1.89492	2.37528	2.16353	2.57303	2.12847	2.43179	1.82833	1.57307	2.08026	1.69704	2.11893	1.82742	1.52442	2.18884	2.0748	2.21268	2.42705	2.26119	2.36136	1.6048	1.74214	2.45148	2.49948	2.05257	2.23931	1.92426	2.22599	1.5661
@unitig_5948|quiver	722947	723947	1.91159	1.76693	1.62746	1.58184	2.31916	1.67576	2.98202	1.78056	1.64136	1.74577	1.71077	1.93845	2.01065	2.2799	2.6254	1.49239	2.08731	1.53246	1.89689	1.98327	1.90354	1.92186	1.86051	2.06036	2.34466	1.96138	2.27362	2.37217	2.29264	1.85461	1.48584	2.22258	2.40419	2.41408	1.70192	2.09694	2.09359	1.79931	2.09695	1.77828	2.13928	1.79419	2.23907	1.73543	2.16003	2.25261	2.45627
@unitig_5949|quiver	101952	102952	2.46459	2.19089	2.18306	1.53496	1.26393	1.82422	1.52195	1.66593	1.95519	1.76187	1.94448	1.77128	1.86851	2.0757	1.93958	1.92812	1.89412	1.6657	2.07015	1.77583	2.5297	2.01909	2.55975	2.03228	2.34343	1.9766	2.53304	2.00696	2.0171	1.83551	1.75086	1.66949	2.39728	1.96823	1.3652	2.00182	2.20133	2.02707	2.14407	2.11783	1.4818	2.73071	1.92614	1.32184	2.59029	2.52772	1.62129
@unitig_5949|quiver	1070414	1071414	0.887582	1.94262	1.87319	1.29581	2.29786	3.0499	2.48689	2.27699	2.14668	1.78797	2.00871	1.51635	1.28093	1.3805	2.00479	1.57274	1.45227	2.07367	1.79795	2.2239	2.43419	2.17349	1.33269	2.20859	1.6467	2.07978	2.25379	1.44985	2.28678	1.95023	1.72094	1.08145	1.11061	1.95833	1.44019	1.99096	1.90254	2.23292	2.04564	1.93142	1.71296	1.77508	1.56842	1.91541	1.95326	2.19437	2.11471
@unitig_5949|quiver	1071414	1072414	2.30233	2.34795	2.14251	2.04442	2.00937	2.71062	2.29237	2.75296	2.61071	1.55441	2.12908	1.62292	1.97418	1.45934	1.81751	1.99556	1.94189	1.83091	1.79889	1.74181	2.66258	2.14017	2.92744	1.98902	1.91337	2.12106	2.22303	2.16943	2.22622	2.14947	1.51171	1.77753	2.34727	1.92168	2.17055	1.7292	1.75498	1.65832	1.97585	1.13356	2.12071	1.95962	2.32873	1.79304	2.51694	2.07417	1.57222
@unitig_5949|quiver	1125182	1126182	1.93795	1.7198	1.60202	1.72334	1.84658	2.28468	1.53257	2.16547	1.2181	2.07289	1.47364	2.01018	2.23905	2.03231	2.31297	1.58321	1.5685	1.9785	2.21079	2.10171	2.18334	2.01431	2.10911	2.11372	1.45918	2.26209	1.66284	2.14329	2.71296	2.64431	1.94208	2.41047	2.68811	1.9911	2.24105	1.60304	2.32754	2.76731	2.29841	1.79368	2.07664	1.92985	2.14865	1.39401	1.8534	2.90995	1.71515
@unitig_5949|quiver	1126182	1127182	6.72971	7.40282	10.3028	7.72494	11.0496	6.97135	7.83989	5.98161	7.89176	6.59835	5.09036	7.56426	7.03484	7.01163	6.77928	7.89782	7.95223	7.33997	6.46351	1.78667	2.17303	1.89353	2.33168	1.82542	1.73137	1.6329	1.52562	1.71859	1.90609	2.21768	2.15455	1.86052	1.7998	2.05403	1.40811	2.05435	2.4515	2.26896	1.84195	2.22743	2.2811	1.58927	1.48488	1.28634	1.38605	1.88899	1.88714
@unitig_5949|quiver	2169138	2170138	1.40969	2.20715	2.61716	1.6122	1.50447	1.89214	2.2543	2.01634	2.03024	2.22257	1.81445	2.30212	1.9799	2.28396	2.00195	2.00567	1.9233	2.14776	2.74607	1.8254	2.16587	1.44718	1.86334	1.24882	1.6052	2.37422	1.57691	2.00775	2.60251	1.98885	1.86753	1.61974	1.7099	1.93449	1.89828	2.65397	2.7051	1.17922	1.84865	3.25478	1.80479	1.71079	1.89541	1.3034	2.331	1.86926	1.71509
@unitig_5949|quiver	2171205	2172205	1.73425	1.49792	2.09278	1.78472	2.39754	1.81991	2.14714	1.39448	2.09396	1.93685	1.79977	2.13821	1.67899	1.70357	1.94062	2.13053	1.77206	1.88849	2.19134	2.27736	2.08067	1.4642	2.80461	2.31473	1.91345	2.032	2.68241	2.19959	1.63701	1.61565	2.12884	2.01473	2.4477	1.60276	1.27795	2.22373	2.07138	2.02547	1.61113	1.78249	1.5939	1.79259	1.89459	2.21586	2.09491	3.36205	2.30524
@unitig_5949|quiver	2206154	2207154	1.9354	1.92889	1.95056	1.89201	1.78909	1.97921	2.45877	1.55845	1.95408	2.20209	2.1078	1.34536	1.69244	1.82127	1.92748	1.99741	2.14161	1.77246	1.79739	1.79631	1.27026	2.0684	1.89788	1.94886	2.37775	1.57865	1.65397	2.02415	1.72563	1.95731	2.57265	1.86267	2.21756	2.07783	1.81846	1.38958	1.33657	2.21901	2.19214	1.90204	2.04124	2.26978	2.29661	1.5968	1.96261	2.14977	1.91299
@unitig_5949|quiver	2465315	2466315	3.01825	2.40008	2.04631	1.62444	1.71905	1.73439	1.61954	3.19855	1.83602	1.85705	2.29573	2.34858	1.95578	1.83428	1.99838	2.53088	2.31214	1.78634	2.26566	1.80347	2.0086	2.69953	2.60959	2.0452	2.2745	2.39567	2.11919	1.92352	2.36348	1.76832	2.32186	2.16388	1.45562	2.41085	2.10703	1.81398	2.07699	2.7307	1.87171	1.91081	1.08468	1.79082	1.69968	2.14745	1.94053	1.49632	2.22038
@unitig_5949|quiver	3175890	3176890	2.74514	1.9552	1.80269	2.0319	1.82383	2.34369	2.69344	2.34789	2.51012	2.55124	1.91268	1.96446	2.32192	2.69517	2.64149	2.24841	2.16497	1.83158	2.34958	2.21368	2.01298	2.43144	1.47464	2.49449	2.58254	2.68635	2.01698	2.50644	1.77775	2.58146	1.71683	2.4067	2.12965	2.18483	2.06657	1.39542	1.72292	1.93585	1.76239	1.95754	1.76966	2.11077	2.05422	2.08231	1.42013	2.23711	1.43635
@unitig_5949|quiver	3186154	3187154	2.43644	1.80169	2.05464	2.05761	1.88007	2.01098	2.61133	2.44576	2.46835	1.99344	2.29223	2.12785	1.92527	2.23436	2.33792	2.0521	2.23133	2.06378	2.0319	2.56717	2.40631	1.74748	1.59216	2.50565	1.96695	1.88933	2.24826	2.48762	1.75451	1.98496	2.14048	2.32069	1.63574	2.3398	1.83082	1.95187	2.13557	1.71444	1.76092	1.97079	2.33244	2.77344	2.28986	2.24397	2.37537	2.00628	1.50783
@unitig_5951|quiver	19431	20431	2.0653	1.54164	1.54384	1.85101	2.54997	2.07915	1.89953	1.78606	1.64628	2.14661	1.91112	2.28593	2.46497	1.71928	1.54022	2.05165	1.98934	2.33439	1.85245	1.55367	1.93728	2.2481	2.35642	1.96743	1.15522	2.03768	1.69046	2.37711	1.94319	2.18895	1.59035	2.09877	1.65021	1.93411	2.3553	1.8853	1.80906	1.53096	1.6959	2.02161	1.33774	2.10245	2.11449	1.765	2.63695	2.42475	1.75335
@unitig_5951|quiver	22551	23551	1.61856	1.25133	1.71907	1.9288	1.75418	2.35713	1.66612	2.08972	1.39061	1.42661	1.7053	1.38331	2.09787	2.03737	1.82221	1.77677	2.07354	2.0228	1.89677	2.21712	1.57472	2.14373	1.67464	1.16812	1.56541	2.36859	1.49144	2.10199	1.79449	1.97374	2.12107	1.53774	2.59105	1.96898	1.76364	1.58632	1.37637	1.67658	1.69866	1.85878	1.7192	1.8822	2.04121	1.72833	1.79792	1.64849	2.07395
@unitig_5951|quiver	23731	24731	1.66502	2.10951	1.92603	1.95971	2.23576	1.77968	2.30296	1.6063	4.07401	2.10899	1.90093	2.25539	1.85866	1.68354	1.80561	1.9958	2.06093	1.63484	2.20774	1.77651	1.51731	1.45179	2.07667	1.96959	1.94777	2.06099	1.55005	1.88424	1.56559	1.91992	2.00303	1.67525	2.73981	2.00434	2.2746	1.91146	2.10343	2.07443	2.32726	1.47498	1.86282	1.7115	1.6397	2.01763	1.93646	1.36475	1.6977
@unitig_5951|quiver	24731	25731	2.02024	2.47702	2.21659	2.06312	2.25676	1.56198	2.22713	1.72462	2.13206	1.69074	2.3327	2.21494	2.03695	2.25332	2.00853	1.45665	2.30246	2.2889	2.04513	2.02923	2.59085	2.58183	1.91486	2.14344	2.15487	2.29385	2.8237	1.64143	1.73451	1.8551	1.78424	1.84444	2.16331	1.90303	1.86955	1.47908	1.60924	2.01222	1.87085	2.86433	2.17048	2.26471	2.38471	2.62104	1.91748	1.53268	2.49023
@unitig_5951|quiver	25731	26731	2.17442	1.97379	1.60186	2.00234	2.01647	2.52241	1.86422	2.77626	1.49361	1.92368	1.73268	2.71445	2.40937	2.15989	1.76703	2.40903	2.17977	2.22134	1.51061	1.90282	2.05165	2.23543	1.58944	2.00418	1.94271	1.95099	2.28123	2.62274	1.70772	2.47701	2.07935	2.03914	2.44197	2.15627	2.18184	1.52741	2.80732	1.8186	2.1924	2.82324	2.64046	2.249	1.93485	2.01533	1.9773	2.13097	1.81478
@unitig_5951|quiver	26731	27731	2.15714	1.61466	2.67586	1.35808	2.53956	1.57157	2.096	2.60553	1.86566	1.71782	2.14343	2.20569	1.88233	1.84804	1.96339	1.90704	1.90471	1.91196	1.98074	2.14756	1.5022	1.89691	1.55773	2.23318	1.6052	1.48263	1.40306	2.10311	1.8266	2.07975	1.89481	1.78316	2.46686	1.47591	1.8301	2.15852	1.85884	2.14695	1.79126	2.10585	1.99972	2.6026	1.9242	1.66651	1.69541	2.1434	1.63949
@unitig_5951|quiver	28269	29269	2.61554	2.09421	2.01128	2.01432	2.51759	2.12494	2.60197	2.14645	2.46393	1.42173	1.49601	2.26339	2.25957	1.99775	1.64569	2.07	2.13039	2.29152	1.84724	2.04897	2.26955	1.81423	2.27353	1.66887	2.14722	2.18919	2.2157	1.91245	1.96897	1.74423	2.6524	2.6373	2.14135	1.20468	2.17364	2.29596	1.73387	2.55302	1.25589	1.83002	2.69953	2.06256	1.94223	2.01109	2.17212	1.9148	1.68513
@unitig_5951|quiver	221355	222355	2.59098	2.52776	1.75154	1.96423	2.1497	2.16217	2.14987	1.89069	2.96908	1.65635	2.0503	2.34314	1.33508	1.77971	2.28941	2.55333	1.85726	1.71292	1.66168	1.47195	2.14212	1.54584	1.49313	1.44963	2.1995	1.82054	2.07869	1.7983	2.59627	2.87149	2.00233	2.49246	2.90354	2.45881	1.97043	2.15136	1.9307	2.0152	1.57591	1.55586	1.47212	1.74427	1.67277	1.90329	1.79699	2.2287	2.16109
@unitig_5951|quiver	403966	404966	2.52735	2.39405	2.46061	2.23663	1.99775	2.32368	1.59215	1.59074	2.46945	1.7978	1.87181	2.20871	2.25331	1.85051	2.44679	1.77973	2.21189	2.07928	1.97782	2.32491	2.16309	2.06582	3.0387	1.4535	2.31128	1.82206	2.10612	2.65336	1.50416	2.01139	2.22623	1.85651	1.70993	1.92084	2.04097	1.90382	2.28303	1.17786	2.32917	1.55471	1.65566	1.26012	2.01581	1.9307	2.25761	1.71653	1.80699
@unitig_5951|quiver	810593	811593	2.83537	1.92493	1.10135	1.76021	2.29968	2.5829	2.12708	1.85186	2.29935	1.62363	2.05528	2.16696	1.57653	1.99775	2.12762	1.97138	2.13039	1.93782	1.70374	1.84396	2.04833	2.07122	2.27353	2.29776	1.69463	2.12551	2.52862	2.07932	1.19306	1.68363	1.61567	1.98362	1.90643	1.44746	1.59413	2.38886	2.06633	2.28606	1.97327	2.18906	1.85479	1.63104	1.85585	1.41691	1.73876	1.70919	2.21434
@unitig_5951|quiver	978166	979166	2.03858	1.76092	1.60135	1.74523	1.94402	1.89016	1.94914	1.84296	2.295	1.83368	2.01246	1.54001	1.88775	1.70209	2.07558	2.09957	1.50479	1.99862	2.26199	1.74848	1.87752	1.74593	1.99577	1.90973	1.61146	2.40149	1.95552	2.00874	1.75911	2.51283	2.10025	2.86445	1.7451	2.42548	1.70135	2.61285	1.89851	1.82744	2.1787	1.81395	1.93165	2.29811	1.13123	2.17329	2.15538	2.05464	2.1709
@unitig_5951|quiver	1674460	1675460	1.40844	2.88517	1.6186	2.91451	2.29312	2.60032	1.79552	2.30448	1.90393	1.69681	1.9626	2.14117	2.39033	2.46644	1.86263	1.96021	2.01588	2.2992	2.10496	2.1326	2.2665	2.31255	1.86938	2.01303	2.17328	2.46655	1.98023	2.23289	2.214	1.77182	2.29973	1.98762	2.23888	1.29591	2.32957	2.33227	2.22377	1.97782	2.32626	1.79364	1.84868	2.51274	2.02387	2.44705	2.40339	1.37773	2.14516
@unitig_5951|quiver	1675460	1676460	2.84459	1.50976	2.05178	2.35311	1.59823	2.50661	2.47234	1.88403	2.1163	2.00382	2.31668	1.95006	1.99794	1.93723	1.97193	2.03407	2.33762	2.30117	1.93917	3.20882	1.54038	1.67177	2.16452	1.67414	1.60882	2.10026	2.55888	1.8088	1.6512	1.47213	1.687	1.73338	2.35026	1.44706	2.32655	1.55389	2.13818	2.06621	2.39966	2.10971	1.36237	1.60088	2.32465	2.19508	2.06021	2.29343	2.2039
@unitig_5951|quiver	2363269	2364269	1.65526	2.14615	1.48862	1.37033	1.90973	1.78019	1.99946	2.02018	2.5492	2.26085	1.99964	2.25215	1.73623	1.54367	1.84416	1.88983	1.81028	1.66844	2.19391	1.83275	1.92565	2.12131	1.96441	1.79911	1.62389	1.69513	1.7715	2.06655	2.02207	2.22282	1.72165	1.86972	1.95156	2.11412	2.10703	1.62819	2.07699	1.89645	2.38822	2.7007	1.18215	1.79082	1.67088	1.85036	1.50718	1.77046	1.72898
@unitig_603|quiver	113635	114635	2.21445	2.26877	2.59933	1.96304	1.50819	2.85187	2.26573	1.59747	1.80126	2.13653	2.83493	2.1186	1.86336	1.94427	2.24907	2.1982	1.78361	2.0222	2.54899	1.63133	2.70711	2.32414	2.57303	2.0191	2.43179	1.60543	2.16414	1.72267	2.06947	2.69463	2.72775	1.68783	2.47596	2.02085	2.1445	2.30319	1.44516	1.69396	2.00653	2.02938	1.83418	1.86659	1.93741	2.14028	2.03982	2.05464	2.7757
@unitig_603|quiver	242692	243692	1.9426	2.39847	2.57652	2.43043	2.29286	1.63969	2.90126	1.99234	1.60928	2.06407	1.83219	1.93198	2.1665	1.93318	2.22917	1.85645	1.84207	1.93934	2.29966	1.66882	1.70008	2.71919	1.96394	1.77118	1.98598	2.22014	2.39582	2.12063	1.72784	1.95552	2.15788	1.72697	1.78895	2.44799	1.6161	1.93087	2.25952	2.05928	1.8737	1.88007	2.16195	1.90142	2.18969	2.33567	2.08526	2.08237	2.0185
@unitig_603|quiver	243692	244692	2.43356	2.19494	1.94196	2.13026	2.81294	2.25966	1.94934	2.46298	2.47867	1.79571	1.7997	1.57131	2.10262	2.25474	1.35171	2.23107	2.94069	1.51446	2.58981	1.88353	1.5383	1.50506	1.60605	1.63005	2.47115	1.74741	1.62902	1.95133	2.21002	1.67355	1.85379	1.7839	1.96016	1.58558	2.67211	1.50853	1.48463	1.65529	1.3636	1.86636	1.54674	1.70865	1.46299	1.7902	2.15142	1.51148	1.82405
@unitig_603|quiver	504133	505133	2.5121	2.54411	1.82094	2.82569	2.55861	2.8302	2.02457	2.37743	2.52002	2.31185	2.20939	1.62357	1.89571	2.15671	2.16216	2.55965	2.14055	2.44111	2.33368	1.83568	2.68914	2.06015	2.48854	1.6788	2.35644	2.12744	2.90997	1.80269	1.85827	1.90867	2.01357	1.50159	1.41952	2.71188	2.17005	2.46915	2.05646	1.60904	2.67266	2.80693	1.94873	1.73323	2.06355	2.48327	1.38406	2.09413	2.23788
@unitig_603|quiver	514732	515732	2.10927	1.41468	2.04283	1.7421	2.44102	2.49131	2.53272	2.96443	2.3046	2.0709	1.87822	2.06896	1.9039	2.00989	1.69444	2.37217	1.58041	1.79206	1.82854	2.22728	2.37973	2.15173	2.01685	2.29555	1.77754	1.87847	2.69875	2.25791	2.56392	2.24955	2.05416	1.93535	1.75462	1.7183	1.57126	2.04013	1.74862	2.19836	2.06894	2.45246	1.66264	1.55586	2.20086	2.4582	2.29027	2.49329	1.71555
@unitig_603|quiver	515732	516732	1.89982	2.17885	2.01087	1.57582	1.68773	2.54099	1.72842	1.86369	1.32747	2.46214	2.12774	1.87108	1.92089	2.65039	1.90972	2.06943	2.03405	1.91933	1.74448	2.45134	1.94442	2.383	2.21749	1.51478	1.76946	2.23129	2.1981	2.04412	1.79811	2.03854	2.02722	2.53531	2.12293	1.79125	2.06011	2.27855	1.88823	2.16023	1.95672	2.04788	2.30944	2.35433	2.31888	2.0909	2.19264	2.57618	2.65642
@unitig_603|quiver	585024	586024	1.67318	1.25983	1.86018	1.49866	1.89043	1.73263	1.39531	1.56774	2.01005	1.68616	1.28651	1.8195	1.57577	2.31787	2.40223	2.44589	2.15435	1.85434	1.97448	2.47873	1.45124	1.92272	1.64292	2.11431	2.23028	2.86819	1.87243	2.0308	2.26539	2.0173	2.48749	1.53875	1.35319	2.13009	1.91062	2.03279	1.83864	1.89359	1.82842	1.50746	2.16409	1.95398	1.86856	2.21311	2.2725	2.18504	2.56629
@unitig_603|quiver	749587	750587	1.92467	2.26295	1.48268	1.86604	1.66086	2.28002	1.74801	2.03093	2.08423	1.81244	1.73052	2.13333	2.4611	2.05931	2.00362	1.67081	1.99155	1.12948	2.20483	2.42041	2.10637	1.33505	2.54838	1.90803	2.34567	2.37349	1.38649	2.34019	1.91912	2.7157	2.09774	2.30455	1.89876	2.08805	2.37719	1.81414	2.04375	1.9806	2.45083	2.77236	2.37656	1.89568	2.3468	2.17068	1.67461	2.26776	1.83122
@unitig_603|quiver	922931	923931	1.01943	1.26793	1.60414	1.45723	1.54489	1.86348	1.42531	1.99237	0.6135	1.6029	2.09889	1.72687	1.67581	1.56739	1.8944	1.85136	1.52996	1.5656	1.62982	1.64536	2.10569	2.43769	2.05944	2.41511	2.13207	1.68016	2.5532	2.64723	1.99875	2.17375	2.15465	1.70208	2.14699	2.30333	2.6615	2.20514	1.53506	2.33931	2.34575	1.46372	1.56491	2.12904	1.80595	2.15736	2.32515	1.66974	2.16478
@unitig_603|quiver	1899868	1900868	2.47158	2.9537	1.9666	2.15656	1.708	3.42467	2.00721	2.30069	1.76461	2.11696	2.56954	1.92726	2.7317	2.11185	1.57777	2.16657	2.33523	2.51774	1.72073	1.84119	1.64352	2.41479	2.29856	2.17194	1.87677	1.51165	1.96424	1.75734	1.917	1.47868	2.30434	1.7588	2.07274	1.50525	2.64167	1.71369	2.26318	1.88071	1.76121	1.54462	1.24583	1.89495	2.3896	2.76725	2.07774	1.98657	1.92236
@unitig_603|quiver	1958827	1959827	1.57098	1.32614	1.64939	2.22318	2.40791	2.08692	2.10981	1.80072	2.03266	2.2378	1.71356	1.94513	1.54357	1.83698	1.87447	1.77392	1.95718	1.42892	1.59911	2.06821	1.2956	1.77486	1.94704	2.19196	2.08326	2.21931	1.58415	1.87894	1.49244	1.88242	2.2312	1.56608	1.6755	1.88675	2.03445	1.97303	1.58674	2.06755	1.66586	1.75318	1.7095	1.49665	1.78224	1.43724	1.94979	1.64207	1.40041
@unitig_603|quiver	1974406	1975406	2.11574	3.23761	2.58454	2.20306	2.19715	2.32789	2.24307	1.8014	1.8223	1.98136	2.58516	2.60103	2.05829	2.19926	2.06605	2.8453	2.2134	2.43994	2.29387	1.97602	1.51775	2.12503	2.31976	2.10992	2.10938	2.08591	1.66086	1.88318	2.05325	2.20119	2.374	1.99543	2.98242	2.39673	1.73039	2.33616	2.03836	1.94381	2.77263	1.65114	2.1884	1.3574	1.92978	1.98988	1.95619	2.02464	2.18767
@unitig_603|quiver	2028628	2029628	1.52398	2.01422	1.6022	2.22427	2.11909	2.45209	1.76256	1.60624	1.53575	2.07129	1.93981	2.11858	1.7918	1.3999	2.22633	2.10698	1.54333	2.00402	1.97345	2.31283	1.71532	2.04532	1.97401	1.94017	1.92325	2.03297	1.89971	1.93966	2.40545	2.23815	2.74831	1.5832	2.0983	2.21923	1.72855	2.14912	1.98025	1.79737	2.45962	3.06212	2.01682	1.77991	2.45842	1.50347	2.12375	1.98081	2.78637
@unitig_603|quiver	2029628	2030628	1.33644	1.3614	1.72226	1.96669	2.07047	1.68874	2.29472	1.88479	2.02184	1.96466	2.56032	2.73475	1.56829	2.00535	1.82114	1.95818	2.14091	2.23079	2.19928	2.05574	2.1093	2.22618	2.11647	3.2361	2.43728	1.90255	2.18343	2.01551	1.67092	2.51212	2.25182	1.89626	2.16889	1.95173	2.42504	2.47158	1.88818	2.03412	1.56546	2.00018	1.79212	1.56978	2.82147	2.32409	1.75166	1.90978	2.29232
@unitig_603|quiver	2030628	2031628	0.925202	2.05869	1.67024	1.47426	2.04245	1.61311	2.21805	1.34826	2.26096	2.60146	1.82349	1.70909	2.06859	1.52522	2.25695	2.2271	1.98029	1.77397	1.8255	2.07766	1.88549	2.13778	1.94065	2.10535	1.82645	2.01055	2.11325	2.38394	2.18244	1.70144	2.3441	2.32126	1.45037	1.8841	2.65892	2.34954	1.84803	2.00799	2.13312	1.91355	2.21014	2.01642	2.05056	1.76885	2.0093	1.49097	2.13392
@unitig_603|quiver	2031628	2032628	1.87265	1.45248	1.73642	1.24169	1.83516	1.1014	1.98667	1.91841	1.3699	2.65162	1.40483	2.25608	2.51209	1.59108	2.01407	1.65119	1.66812	1.77195	1.91065	2.34045	2.1923	1.68328	1.8349	1.44889	1.74997	1.71371	1.4296	1.9696	1.7581	2.01211	1.79462	2.69207	1.46941	2.23073	2.24918	2.19329	2.23761	2.34813	1.46535	1.86066	1.74921	1.74768	1.6294	1.80062	2.10175	2.1081	2.35136
@unitig_603|quiver	2086641	2087641	0.775333	1.08062	0.746832	1.55421	1.37005	1.64149	1.80145	1.93603	1.60108	1.89302	1.88671	2.29911	2.33051	1.93764	2.28825	2.19552	2.01729	2.12589	2.15324	1.36067	1.71692	2.39665	2.51627	1.62053	1.66459	2.06082	2.05004	2.33801	2.01957	1.80855	1.25219	1.73407	2.20512	1.91071	2.01744	2.2204	1.92317	2.13641	1.91557	1.83003	2.55605	1.73427	2.26774	1.69491	2.15781	2.5319	2.31794
@unitig_761|quiver	189119	190119	1.97595	1.76882	2.32854	2.18341	2.15148	2.24689	1.92361	2.56793	0.835099	2.29015	2.62181	1.71627	2.75171	2.19866	2.38533	1.61625	2.49231	2.49959	1.83154	2.60487	1.64782	2.93091	2.37581	2.243	1.82677	1.76904	1.90114	1.96681	2.49248	2.41313	1.36497	1.88585	2.3825	1.97493	2.08168	2.46737	1.65151	1.89244	2.03815	2.33524	1.98949	2.12515	1.65003	1.76773	1.90397	2.39752	2.61257
@unitig_761|quiver	732518	733518	1.77026	2.23804	1.68583	2.7733	2.67861	2.18453	2.64209	2.24924	2.7648	1.74293	2.08343	2.19062	2.05652	1.94159	2.07539	1.66965	1.86427	2.10743	1.69841	2.14158	1.86477	2.1554	2.28395	1.90813	1.55338	0.927658	1.47491	1.77661	1.96466	2.18892	2.0758	2.07629	2.54156	2.35886	1.74592	1.80486	1.96789	1.62816	1.54916	2.15706	1.58717	2.07336	2.44924	2.21111	2.09047	2.05249	2.41329
@unitig_761|quiver	845994	846994	2.41713	2.48732	1.74289	1.6926	2.14234	1.46033	1.66266	2.49279	1.96272	2.08313	2.17011	2.03279	2.40821	1.85852	2.23893	1.95945	1.18326	2.14035	2.16897	1.71396	1.77558	2.57367	2.48482	1.98437	1.94323	2.51398	1.59007	2.15378	1.79568	2.02199	2.362	1.59405	2.08136	2.55789	1.57209	1.97353	2.5891	1.34922	1.76973	1.99115	1.74929	1.711	2.36163	2.04015	1.89624	1.88094	2.60085
@unitig_889|quiver	10175	11175	1.90034	1.63836	1.9043	3.28695	1.87011	1.79294	2.66472	1.95799	2.07006	2.4001	1.87776	2.25022	2.78843	1.93423	2.084	2.28588	2.04218	2.15972	1.82706	2.66924	2.41163	2.09268	2.16524	2.69438	2.21329	1.47896	2.28998	2.21238	1.99097	2.38359	1.12699	1.6396	2.90656	2.0084	1.33747	0.836324	2.27009	1.41476	2.33371	2.21272	1.77113	2.34215	2.34334	1.52592	2.11329	2.2567	1.34501
@unitig_889|quiver	11175	12175	2.83133	2.25014	1.69291	2.18451	1.63464	1.68874	1.88314	1.78659	1.96698	1.83847	1.83655	1.52935	2.17815	1.49678	1.76331	2.20474	2.10373	1.6413	1.43394	1.58714	2.38583	3.0935	2.55791	2.71658	1.92811	1.29754	1.90528	1.77711	1.98128	1.54253	1.78801	1.92895	3.03027	2.43729	1.50465	1.72841	2.19042	1.90064	1.99588	2.10789	1.33726	1.68485	1.61221	1.92797	2.5317	2.5266	2.02772
@unitig_889|quiver	12175	13175	2.48131	1.78435	1.64882	2.09313	1.51327	1.65437	1.21069	2.00638	1.28854	1.58845	2.05968	1.82364	2.06826	1.7491	1.99186	1.96552	1.93439	2.166	1.69474	1.94079	2.12199	1.91339	2.13199	1.92282	1.45199	1.946	1.63622	1.7764	1.7209	1.91266	1.69224	2.11412	1.6679	1.20036	2.21236	1.8472	2.23828	1.98035	1.92571	2.25401	2.30511	1.82762	2.25262	1.49432	2.30739	1.76937	1.83199
@unitig_889|quiver	359240	360240	1.7291	1.66188	2.00302	0.824499	1.56871	1.95474	1.72574	1.43851	2.03229	2.08525	1.82709	2.6256	2.01451	2.28757	2.17726	2.06424	1.85713	1.80342	1.78437	2.15512	1.83104	1.39965	1.97099	1.35343	1.82845	1.74661	2.49358	1.74006	1.98995	2.0162	1.66902	2.10793	1.23456	2.15671	1.92471	1.92447	2.39837	2.11406	2.38689	2.06164	1.89303	1.93276	1.88909	2.07343	2.25303	1.95599	1.94829
@unitig_889|quiver	404322	405322	1.91626	2.10107	1.60488	1.59259	2.10671	1.59444	2.56254	1.98329	1.69719	2.18608	2.24874	1.91175	2.55427	2.14991	1.92717	1.71775	2.16203	2.48694	2.09934	1.517	1.88832	2.30586	2.19916	2.1009	2.02558	1.73842	1.78049	1.52961	1.7672	1.8367	1.53686	2.04335	2.15621	2.16915	1.29653	1.8517	1.90782	2.05647	2.15459	1.27791	1.7281	2.1405	2.20108	1.89444	2.22818	1.84998	1.50771
@unitig_889|quiver	802301	803301	1.66087	2.17831	2.83289	2.26537	2.15117	2.23423	2.44453	1.83454	1.64535	1.68626	2.28979	2.49495	2.58307	2.05931	2.2735	2.50911	2.28895	2.28489	2.89841	2.12754	1.9128	2.20238	1.6655	1.96272	2.54368	1.92769	2.49909	2.22099	1.26735	2.2006	2.23415	2.2065	1.84655	2.51966	1.96813	2.46442	2.19487	2.34767	2.0778	1.51571	2.14913	2.09706	2.28922	2.66582	1.87684	2.06215	1.98242
@unitig_898|quiver	28359	29359	1.73386	1.69971	1.88365	1.65751	1.78567	1.92914	1.84388	2.44827	2.00172	1.73988	4.49418	1.77543	1.94629	3.66228	2.62801	2.03948	1.86004	1.83588	3.3689	2.70227	3.36637	4.32263	1.96221	2.19625	3.34722	3.02865	2.60975	1.82407	2.62096	1.76116	1.69224	1.9507	2.52928	1.87475	1.97374	2.12589	1.57336	2.51427	2.87265	2.14629	1.65531	1.88515	1.9935	1.95646	1.84515	2.07778	2.17219
scaffold_23	2197555	2198555	2.05159	2.60671	2.10119	2.40578	1.51982	1.67357	2.11082	1.45894	1.37116	2.19747	1.51212	1.70875	1.8162	2.22329	1.24319	1.88508	1.74779	2.09834	1.97345	2.48855	2.26838	2.0132	1.97401	1.88549	2.26269	2.82903	2.07355	2.17805	1.90887	1.66245	2.42092	2.62908	3.06408	1.59879	2.92165	2.39684	2.55449	2.53151	1.85702	2.66717	2.30923	1.89498	1.7962	2.26269	2.06597	2.15215	1.61456
scaffold_44	614662	615662	2.28514	1.92253	1.6319	1.30648	1.4604	1.85017	1.77289	1.78606	1.42684	2.4747	2.60199	1.90021	2.343	2.32472	2.2342	2.02699	2.21239	1.67416	1.6372	1.96369	1.88197	2.21598	1.88102	1.83071	2.25842	1.56004	1.27323	2.47247	1.75697	1.79506	1.97231	1.86999	1.598	1.98806	1.29855	1.79241	2.41353	2.09825	1.95416	2.66788	2.05252	1.90108	2.08569	2.49121	2.2036	1.87647	2.09355
scaffold_44	1873058	1874058	2.14173	2.48496	2.37436	1.28046	1.91027	1.36231	2.02888	2.04311	2.43617	2.63556	2.02698	2.35188	1.99484	1.76635	2.01504	2.08794	1.88678	2.12326	2.20285	2.2119	1.63609	2.02458	1.40217	1.65791	1.93542	1.81216	1.89	1.70724	1.75373	1.69838	2.09605	1.83514	1.50048	1.90129	2.20061	1.95809	1.82976	2.05087	1.14162	2.17585	1.78541	2.04919	1.78492	2.21825	2.06111	2.2597	1.90962
scaffold_59	282762	283762	2.54946	2.47661	2.39116	2.11726	1.65895	2.03665	1.77822	1.84096	1.51776	2.0319	2.41374	1.92036	2.2843	2.45273	2.19273	2.55516	2.20425	2.28022	1.78537	1.8346	2.54067	2.37829	3.04156	2.21905	2.59554	1.71124	2.98915	2.20959	1.78482	1.93464	1.5851	2.54617	2.5232	2.08894	2.30392	1.93971	1.87054	2.13918	1.50982	2.18925	1.77632	1.81423	1.85288	2.05611	2.04583	2.3654	1.68137
scaffold_59	298017	299017	1.75953	1.7596	2.4789	1.6742	2.38836	2.02501	2.14217	2.00034	1.5152	2.50494	1.84462	1.65877	1.66804	1.86971	2.15881	1.70154	2.32749	1.63098	1.60606	1.70844	2.26577	1.81141	2.13558	2.27698	2.06659	2.6613	2.14073	1.80959	2.06703	1.56341	2.27254	1.86267	1.98264	2.05085	2.22752	2.34951	1.85037	2.08553	2.53648	1.543	1.74883	1.69443	2.44057	2.05893	2.02039	1.90989	2.10199
scaffold_59	299496	300496	1.49372	1.96485	3.04081	2.14143	1.48764	2.03335	1.74123	3.06262	2.3046	1.99519	2.10851	1.85199	2.63573	2.25207	1.5595	2.05165	2.11945	2.07502	1.94812	2.63731	1.52249	1.12379	1.5075	1.42056	1.69268	1.46451	1.8643	1.87648	2.12941	1.85566	2.136	1.77193	2.25056	2.17689	1.70761	1.91627	2.32286	1.76455	1.60981	2.38065	2.1175	1.81477	1.42348	1.83102	2.2036	1.70513	1.41315
scaffold_59	300496	301496	0.94245	2.12292	1.14983	1.33079	1.43155	1.56278	1.49562	2.05548	1.0691	1.76511	1.40171	1.77543	1.38522	2.01549	1.99186	1.76827	1.9158	1.52934	2.10132	2.05794	1.62423	1.33517	1.69055	2.00485	1.93287	1.91416	1.84483	2.30086	1.84504	2.15506	2.10148	1.65655	1.06755	1.98265	1.80329	2.06396	2.38939	2.74786	1.69615	1.78725	1.16796	1.62624	1.90712	2.28656	1.58513	1.28963	1.75639
scaffold_59	301496	302496	1.37309	1.68201	2.05482	1.77586	1.37945	1.19118	1.67733	2.09167	1.59379	2.00553	2.16178	1.75946	2.2256	2.00796	2.01874	1.96306	2.17697	2.15703	2.35221	2.04471	1.97646	1.29317	1.58921	1.32404	2.2252	1.66707	1.87127	1.9594	1.80249	1.87822	1.73209	1.88108	1.65399	1.90298	2.17413	2.89382	1.96356	2.20442	1.64481	1.99208	2.00212	2.16882	1.9063	2.0577	1.87645	1.94442	2.27603
scaffold_59	302496	303496	1.67011	1.71483	1.6867	2.08096	1.25036	1.4413	1.84154	2.28285	1.79206	2.35998	1.98605	2.11322	2.55263	2.28321	3.11803	2.06205	2.33436	2.02084	2.21587	2.01032	1.65577	1.2861	1.27581	1.86359	2.05808	1.61571	1.66794	2.37646	1.47445	1.93464	1.83065	2.44812	2.02726	2.11592	1.99712	2.12551	1.90076	1.93896	2.11241	2.69191	1.61387	2.18822	1.99684	2.15513	2.47918	1.64577	1.87037
scaffold_59	303496	304496	1.42437	3.13887	2.48543	1.89409	2.39735	1.59715	2.35804	2.47397	1.63782	2.92368	1.80365	2.46956	1.9342	1.88426	2.07174	1.51438	2.12232	2.16005	1.84053	2.20217	1.80512	2.09769	1.7769	2.08768	2.09783	2.0936	2.14866	1.94399	1.60884	1.81523	1.84258	2.027	1.38582	2.03266	2.05007	2.31676	1.97885	1.80053	2.02458	1.85656	1.43474	1.97253	1.72738	1.6969	2.70505	1.77271	2.10332
scaffold_59	304496	305496	0.702824	1.54555	2.03893	1.53642	1.98582	1.94506	1.84154	1.74276	2.23094	1.83	1.29519	1.48642	2.55263	1.7262	2.19273	2.01273	1.94402	1.38418	1.92887	1.57101	2.07057	1.73583	1.68329	2.08234	1.8035	1.93414	1.87655	1.852	1.84689	2.14674	2.32173	1.72908	1.63572	2.11592	2.54254	2.65192	2.203	1.77211	1.88285	2.47649	1.5164	2.18822	1.82409	2.32018	1.90137	1.64577	2.58857
scaffold_59	305496	306496	1.14029	1.9414	1.90079	1.83883	2.25662	1.33899	2.59498	2.11354	2.02591	1.40535	1.60616	1.84427	1.88695	2.23342	2.1615	2.31174	2.4188	1.75596	2.31979	1.69163	1.80143	1.77423	2.27973	1.31918	1.8642	1.23969	2.02844	1.90184	2.15742	1.18262	1.5925	2.1705	2.10196	1.46088	1.64615	1.83693	1.21301	2.28379	1.57839	1.62908	2.35391	1.47177	1.65957	1.69668	2.09377	1.70188	1.64018
scaffold_59	306496	307496	1.08833	2.15041	2.07861	1.95296	2.29784	2.46336	2.34367	1.90069	2.30803	1.83342	1.8279	2.16094	2.50978	2.16151	2.17792	2.42216	2.05437	2.17925	2.50893	1.69043	2.15907	2.00848	2.27186	2.44019	2.31728	1.56221	1.93631	1.64171	1.67377	1.80713	1.64431	2.36729	1.8955	2.05285	2.02858	1.58588	1.92756	1.7769	1.58821	2.31061	1.7425	2.803	2.53013	2.31306	1.78814	2.53094	2.50081
scaffold_59	307496	308496	1.03971	2.27311	2.57465	1.95117	2.2366	1.87178	1.93614	2.16748	2.2749	1.78134	2.06544	1.93875	2.56564	1.93115	2.26826	1.88983	1.4757	2.16362	2.57658	2.21349	1.98095	2.05707	1.25132	1.74443	1.76533	2.2683	1.63243	1.97119	1.2772	1.70772	1.44882	1.67362	1.40341	1.92529	2.75472	1.78301	1.92587	2.0633	1.52737	2.77251	1.24713	2.45248	1.93001	2.01541	1.7383	2.25021	2.82518
scaffold_59	331492	332492	1.78659	1.92704	2.1264	1.59051	1.86035	2.23684	1.61149	1.05225	2.31426	1.91826	1.42613	1.9616	2.08656	1.88921	2.17259	1.75172	1.60835	1.77219	2.12932	2.41502	1.74457	2.23604	2.4144	1.78459	1.83431	2.1245	2.22388	2.24265	1.80231	1.53585	1.68871	2.22432	1.76139	1.58701	1.60838	2.62296	1.59071	2.00293	1.80079	2.87125	1.38641	1.82058	2.15258	1.82695	1.66667	2.15495	1.59973
scaffold_59	333259	334259	1.22612	2.35994	2.13894	1.82694	2.50858	1.85271	1.79516	2.42129	2.40441	2.12854	1.98963	2.54086	2.3385	1.89017	2.3915	2.2757	2.19077	1.82547	2.39464	1.96702	2.05544	2.4296	2.44055	2.28776	1.82357	1.75466	1.57396	2.281	2.0556	2.18265	1.3132	1.96767	1.64061	2.40469	2.01441	1.85827	3.02429	2.40609	2.01399	2.20783	2.15497	1.99725	1.96499	1.88762	2.32931	2.87346	1.91553
scaffold_59	335185	336185	1.65141	2.37651	2.54779	2.71969	1.73527	2.04603	2.6217	1.40914	2.34615	1.83504	1.99404	2.47199	1.95615	1.99513	1.62936	1.65694	1.94874	1.73673	2.11832	1.77514	2.21845	1.92195	2.00641	2.84524	2.20289	1.29234	1.54221	1.67712	2.16777	2.62175	1.6388	2.55486	1.83384	2.07557	2.52648	2.47331	2.41729	2.73082	1.92875	2.17372	2.03385	1.67828	2.2053	1.87129	1.92702	2.55071	1.67095
scaffold_59	336967	337967	1.68322	2.07186	1.82421	2.0619	2.26259	1.87434	2.52912	1.97682	2.06657	1.47097	1.69622	2.22594	2.02913	1.94402	1.43341	1.43448	1.81918	1.76418	1.89711	1.48174	1.90816	2.01202	1.87711	2.35716	1.76832	1.4101	1.64356	1.57974	2.02069	1.7519	1.58269	1.35306	2.60561	1.36698	1.93543	1.75778	1.51498	1.94059	1.45817	2.09689	1.67764	1.79842	1.59549	2.17731	1.58928	1.30327	1.79286
scaffold_59	338648	339648	1.74348	2.05339	2.5077	1.85513	2.10882	2.19068	2.01967	1.74044	1.54228	1.69051	2.01808	1.93329	2.46611	1.98464	1.58341	1.86184	1.81154	2.31868	2.07172	1.74816	2.17558	2.55073	1.87603	2.1748	2.2703	1.72204	2.04223	2.03282	1.76671	1.71156	1.86435	1.664	2.06381	2.3286	1.64768	1.50163	1.74973	2.92138	2.19683	2.15755	2.21668	2.12461	1.93675	2.2001	1.64798	2.44594	2.10315
scaffold_59	340913	341913	1.18911	1.89647	1.61311	1.77239	1.87639	2.14311	1.88537	1.87545	2.20725	1.56926	1.74638	2.47	1.88014	1.93697	2.15246	1.37181	1.73257	1.74348	2.13046	1.34219	1.71281	2.10619	2.05998	1.99222	2.49628	1.38058	2.2037	2.20414	2.15225	2.43115	1.42545	1.79948	1.98517	2.41548	1.75787	2.02411	2.17586	2.44441	2.00699	2.04752	2.54166	1.99941	1.69137	2.39967	1.84009	2.11486	2.30108
scaffold_59	341913	342913	1.46387	1.62721	2.10026	1.13722	2.39545	2.62968	1.85887	2.31017	2.76536	1.38155	2.20866	2.03849	1.55322	2.36045	1.8917	1.27539	2.02143	1.78792	2.14341	2.13427	1.23139	1.3834	1.6552	1.86789	1.96536	1.80236	1.75255	1.89176	1.75065	1.04044	1.5209	1.97896	0.867085	1.63956	1.84576	2.02681	2.51837	2.18165	2.10617	1.85994	2.26652	1.78105	2.09257	1.88703	1.78052	1.90972	2.50437
scaffold_64	539642	540642	1.78065	1.81807	1.93437	1.30438	1.43235	1.43986	1.71876	1.40591	1.98409	1.9919	1.19748	1.99053	1.85238	1.88938	1.80211	2.05524	1.38441	1.2494	1.53117	2.26279	2.46892	1.86368	1.31686	1.68692	1.62484	2.2777	1.44276	1.71134	1.31417	1.47915	1.68162	1.99328	1.84381	1.69703	1.98229	1.53128	2.32067	2.59327	1.85939	2.07689	1.58575	1.97578	1.85966	2.08606	1.74466	1.10481	1.89357
scaffold_74	173433	174433	1.88634	2.06868	1.64639	2.36215	1.88307	1.77778	2.81892	1.7601	2.1321	2.2179	2.02993	1.87744	1.95114	1.56592	2.15886	1.88139	2.04725	2.27871	2.07537	1.72551	1.63135	1.64569	2.08034	1.85855	1.8975	1.87008	2.05613	2.14797	1.55108	1.62271	2.60357	2.76714	1.00972	1.43547	1.95297	1.92323	1.96993	1.51509	2.21862	2.17829	1.65062	2.30419	2.0395	1.90978	1.49278	1.94341	1.70371
scaffold_74	174433	175433	0.879094	1.88008	2.13336	1.80398	1.82857	1.85939	2.39994	2.8444	2.39456	2.16075	2.18141	1.93287	2.45657	1.75463	1.86569	2.08608	1.93896	1.52784	2.24505	2.01833	1.36757	1.73176	1.24166	1.52035	2.32136	1.91707	1.65603	1.91116	1.82377	1.61251	2.02241	1.95878	2.19808	1.72366	1.7779	1.9501	1.63336	2.22646	2.67721	2.07998	1.55888	1.97658	1.75578	0.914474	2.08328	1.87303	1.65125
scaffold_14	310216	311216	2.34389	2.09829	1.711	1.44383	2.29129	2.0898	1.94452	2.43815	2.19374	2.64806	2.40059	2.46974	1.80678	1.78123	1.84545	1.91134	1.8269	1.43823	1.70508	0.936217	1.89423	2.06202	2.78749	2.20648	1.83707	1.96226	2.36553	2.12422	1.99584	1.92403	2.16444	2.00249	1.68277	1.86213	2.06874	1.89594	2.25248	2.21913	1.93782	1.82011	1.70045	2.50182	2.74694	2.17897	2.83051	2.11003	1.61044
scaffold_14	311216	312216	2.87348	1.47476	1.59352	1.88663	2.31509	2.12373	3.01655	2.02383	2.52365	2.18859	1.92061	2.09711	1.50377	1.80155	2.08121	2.42627	1.67992	2.23112	1.94604	1.75015	1.87964	1.78802	1.86035	2.02827	1.99795	2.08493	2.33345	2.2075	1.94524	2.59955	2.07305	1.87958	2.06934	2.0317	1.96562	2.08516	2.075	1.95166	2.26392	1.91375	1.95141	1.77146	1.95891	2.74076	2.08821	2.04974	2.20547
@unitig_4699|quiver	523765	524765	1.94666	1.84184	2.3825	1.78527	2.14192	1.94081	1.26927	2.47416	1.5424	2.20983	2.18359	2.23038	1.89485	2.59164	2.2033	1.90859	1.94579	1.87834	2.42299	1.40955	2.28631	2.01761	1.61846	1.76708	2.41805	2.43269	1.80532	2.2876	1.75334	1.72526	1.84141	2.04993	1.85017	1.97185	1.87692	1.55439	1.90267	2.53585	1.97176	1.38534	2.04314	2.23833	2.22695	1.90141	1.7818	2.19184	2.0624
@unitig_4699|quiver	524765	525765	2.27598	2.07745	2.29227	1.96207	2.28684	2.22114	2.2848	2.42015	2.22329	2.12793	1.97684	2.5473	2.32591	1.72071	2.16347	1.97191	1.73196	2.10971	2.08396	2.13749	1.55716	1.22445	2.0485	1.99704	1.84646	2.24593	2.46427	1.84971	2.02182	2.52725	2.69215	2.78337	2.34938	2.61277	1.80818	1.41351	1.82236	1.82472	2.46653	1.57788	2.9059	1.89027	2.1738	2.04034	1.5619	1.79024	2.39338
@unitig_4699|quiver	525765	526765	1.70441	2.11977	2.61515	1.78056	1.93273	1.6258	2.09484	2.46924	1.78441	1.97651	1.81234	1.89638	1.95999	1.86601	1.91287	1.75001	2.1223	1.80317	1.96437	1.8739	2.08257	1.73842	2.18432	2.02439	2.29906	1.86382	1.59505	2.11194	1.77353	1.67885	2.55574	2.3258	2.71481	1.50678	2.79675	2.12572	2.09437	2.05831	1.69176	2.22768	1.97239	2.23549	1.56917	1.74325	1.70635	2.30425	2.24218
@unitig_4699|quiver	526765	527765	2.23808	2.11101	2.02797	3.56012	2.42786	1.86937	2.1224	2.0547	2.02238	1.91505	1.76674	2.57657	1.65841	2.26823	2.23597	2.05398	1.91713	1.85427	1.88404	2.10625	2.04615	1.87055	2.41991	2.59682	2.1238	1.83824	2.22997	1.83806	2.38906	2.10751	2.98552	2.50567	2.78468	1.67825	2.39612	1.48971	1.30501	2.18249	1.52994	1.68311	2.17829	2.50557	1.37729	2.04181	2.09947	1.80633	2.42191
@unitig_4699|quiver	527765	528765	2.40701	2.44786	1.98272	1.72396	2.31461	2.19692	2.55824	1.78847	1.98844	2.21167	2.16526	1.84067	2.33204	1.70323	1.85975	1.66831	2.48852	1.81035	1.5715	2.74608	1.96197	2.17462	2.58585	2.25941	2.05306	2.43018	2.38803	2.59392	2.09024	2.24344	2.43462	2.53031	2.2994	1.7714	2.01431	2.05863	1.9326	2.32322	1.89159	1.79361	2.2994	1.87347	2.17508	2.15409	1.53911	2.12324	1.33813
@unitig_4699|quiver	528765	529765	2.37572	1.65786	2.17629	1.82544	2.04796	2.09657	2.11212	1.81349	1.84907	2.07537	2.35738	2.09295	1.85365	2.0063	1.88191	2.18211	2.14599	1.8276	1.77013	2.33761	2.59833	2.50529	2.07312	2.09506	1.77726	2.0526	2.53653	2.18522	2.15193	2.16572	2.16331	2.73934	1.82125	1.64659	1.47735	2.4871	2.01221	1.91108	1.95322	2.46599	1.93726	1.90861	2.59971	2.31501	2.23005	1.65187	1.72936
@unitig_4699|quiver	529765	530765	1.95652	1.64879	1.99308	1.88522	2.14057	2.95112	2.41528	1.30771	2.42297	1.71429	2.61211	1.74945	1.80359	1.93782	2.41898	1.78403	2.3138	1.95679	2.15301	2.29208	2.44127	2.21703	2.30161	2.53456	1.68142	2.02295	2.10337	2.09277	1.96594	1.20645	1.89988	1.63376	1.84381	2.10167	1.6414	1.65514	1.95799	1.8925	2.3759	1.65073	2.1128	2.14839	2.17638	1.59092	2.72694	1.58456	2.30937
@unitig_4699|quiver	531296	532296	2.29426	1.78375	2.5953	1.97255	1.4806	2.02493	1.94656	2.23518	1.75701	2.10453	2.10899	1.97436	2.08248	2.12041	1.6355	2.2992	1.62681	2.46076	2.22781	1.29904	1.87188	2.23362	2.24622	1.95294	2.76344	2.10283	2.71214	2.23472	2.54897	1.89474	2.47648	2.06452	1.85637	1.69894	2.26179	1.91149	2.43544	2.12653	1.64093	2.18251	2.00923	2.79149	2.11414	2.48926	1.79978	2.77686	2.1349
@unitig_4699|quiver	534215	535215	2.14407	1.97969	2.43304	2.17113	1.71456	2.14259	2.42769	2.14842	3.12666	2.31939	2.17283	1.93838	1.94614	1.82526	2.19694	2.15721	1.60065	2.05115	1.96666	2.59486	2.43473	1.72333	1.47124	2.01256	1.71767	2.30066	2.27946	2.16676	2.39114	1.54295	2.40276	1.32282	2.10758	1.68136	2.48427	2.33651	2.41206	1.84346	2.14606	2.16719	1.4909	1.58282	2.08953	1.9239	2.51879	2.26567	2.14888
[truncated: 4 more columns]

## Sheet: Sheet2_Control genome fragment 
Table S3: Population scale variation in the copy number of ChrB6 assembly-associated regions
						Indian region															South-East Asia and the Philippines																						Australia and Papua New Guinea
#contigs	START	END	WC-11	WC-13	WC-17	WC-6	EC-12	EC-1	EC-2	EC-3	EC-4	INDO-18	INDO-5	INDO-7	INDO-1	INDO-2	THA-10_1	THA-1_1	THA-30_1	THA-6_1	THA-8_1	CAM-10	CAM-13	CAM-27	CAM-30	KM-13	KM-14	KM-15	KM-16	PHLP-09	PHLP-18	PHLP-22	PHLP-33	VIET-03	VIET-20	PNG-1	PNG-13	PNG-17	PNG-18	PNG-2	DH-1391	DH-749	DH-1392	DH-750	DH-751	DH7-52	QEN-1532	QEN-1536	QEN-1538
@unitig_2|quiver	6205543	6206543	2.18324	2.40836	1.75132	2.13041	1.59431	1.53587	1.77739	2.03972	2.42059	2.96929	1.52002	1.66398	1.53704	1.81972	1.83868	2.47399	1.87622	1.83349	2.29215	2.4228	1.88992	1.6215	1.51476	2.1359	2.24404	1.69583	1.40881	1.7625	2.40737	1.70174	2.09715	2.08182	2.0538	2.05577	1.58682	1.78083	1.62045	1.98681	2.45993	1.72273	1.59631	2.00869	2.47879	1.78569	2.24308	2.32232	1.71739
@unitig_2|quiver	6206543	6207543	1.58838	1.78906	1.48761	2.08715	1.9773	2.16877	1.66188	1.73885	1.65945	1.47955	1.99158	2.28809	1.77056	1.73057	2.17726	1.79303	1.81995	2.60513	2.57363	2.50657	1.91399	1.72088	2.20868	1.87295	1.43243	2.35162	1.45051	1.95461	1.74166	1.7435	1.99641	1.81377	2.01763	2.02183	2.60649	2.11026	2.1868	1.98058	1.58343	1.63078	2.08797	1.78892	2.72405	1.84236	1.81968	1.95599	1.79709
@unitig_2|quiver	6208753	6209753	2.81093	2.37736	2.32686	1.65212	1.97849	2.34237	1.92648	2.47055	1.96679	2.18459	1.88751	2.23038	1.79727	2.08307	1.89487	2.42637	1.74133	1.90192	1.7294	1.90744	1.59499	2.2746	2.16177	2.14988	1.8806	2.11426	1.80532	2.52599	1.9706	1.57376	1.81413	2.27872	2.65934	1.27049	2.49052	1.98791	1.72132	1.76834	1.97176	2.11495	1.58028	1.80681	2.16937	2.03345	2.0996	1.84916	2.516
@unitig_2|quiver	6210392	6211392	1.9508	1.98033	2.32609	2.96959	2.27062	1.76693	1.77333	2.40153	2.8205	1.66178	2.04161	2.33602	2.01276	2.37342	1.96624	1.89327	1.7125	2.78106	1.98928	1.31599	2.15766	2.55897	1.50248	2.07188	2.15586	2.46189	2.39287	2.09351	1.47983	2.22293	2.21203	1.93123	1.89367	1.93135	1.57655	1.40261	1.90254	1.96596	1.64391	1.39285	2.29778	2.43675	2.23064	1.78337	2.15549	2.33145	1.81231
@unitig_2|quiver	6211392	6212392	2.49245	1.99976	1.59627	1.87564	2.26248	1.66701	1.66717	1.61296	2.25326	1.38511	2.02348	1.9197	1.85892	1.50024	1.56805	1.69514	1.95178	1.65218	1.43341	1.38595	2.05714	1.89846	1.81597	2.31404	2.20677	1.95561	1.88551	2.12854	2.41573	1.80505	1.79392	2.20951	2.53095	2.11968	1.9974	2.1008	2.40323	1.70775	1.99446	2.573	2.38511	2.16584	2.23208	1.71352	1.80044	2.50428	1.6092
@unitig_2|quiver	6212392	6213392	1.85733	1.72033	2.41521	2.0454	2.35887	2.43365	2.81542	2.45099	1.65984	2.39332	1.88449	1.89881	2.59644	2.4242	2.20424	1.48468	1.91468	2.1377	2.00027	2.5577	1.74456	1.91771	1.85145	1.55986	2.05933	2.29841	2.90675	2.38843	2.16157	2.66117	1.93949	2.99987	2.34575	2.07408	1.91744	1.52067	2.40196	1.89901	1.60099	1.83274	2.27063	2.27733	1.71804	2.2226	2.14332	1.97567	1.49416
@unitig_2|quiver	6213392	6214392	2.10076	2.06278	0.989111	1.7263	1.77353	1.08368	1.72294	1.89955	2.85872	2.03371	1.86805	2.58966	2.05335	2.4155	2.13332	1.93914	1.81028	1.80992	2.28958	1.86204	1.98095	2.15344	1.35319	2.26395	1.99162	2.10909	2.8841	1.82816	2.3014	1.70772	2.02176	2.13119	2.26479	2.08714	2.48201	1.87591	1.68408	1.49601	1.55607	1.91081	2.05938	1.56068	2.36189	2.3125	2.31611	2.66142	1.95578
@unitig_2|quiver	6215341	6216341	1.74073	1.64567	2.18986	2.03267	1.84251	1.59293	1.89361	2.31899	2.4656	1.95506	1.53671	2.14518	1.85968	1.59626	2.1344	1.88909	2.02827	1.89765	1.70645	1.95685	2.03177	1.6144	1.79295	1.92559	2.56465	2.52682	1.66266	1.93556	1.70938	1.87822	1.86851	1.88108	1.65399	2.11879	1.59463	1.96485	2.2658	2.53812	1.84567	2.38702	2.52196	1.73731	1.84872	1.95867	2.0209	2.32136	2.20043
@unitig_2|quiver	6216341	6217341	2.42133	2.41104	1.87289	2.22004	1.99144	1.47939	3.03489	1.95825	2.13268	1.98324	1.96674	2.61377	1.98017	2.19754	2.01765	1.93914	1.79169	2.11646	2.26566	1.59845	1.45554	1.76796	1.99837	2.09989	2.10477	1.94988	2.08442	1.58977	1.99104	1.67742	2.15817	2.49071	1.79495	2.00622	1.15255	2.3404	2.349	2.29689	2.27344	2.12623	2.83913	1.73329	2.24672	2.90668	1.7383	1.42778	2.52278
@unitig_2|quiver	6217341	6218341	2.32192	2.95869	1.70915	2.43563	2.40621	1.90216	3.12678	2.15547	2.48289	2.57577	2.28082	2.33527	2.49561	1.91737	2.22961	2.21208	1.92003	1.91879	2.00933	2.22945	2.086	2.25177	2.11416	1.96282	2.34542	2.36057	1.92691	1.96732	1.84051	2.03742	2.48504	1.81482	2.41105	2.30491	1.67774	1.86679	1.96789	1.59479	1.92219	2.08525	2.23696	1.87199	2.07495	2.44218	1.94602	1.81262	1.84629
@unitig_2|quiver	6220155	6221155	1.27684	2.16823	1.74107	1.48872	2.34563	2.32378	2.06709	1.64646	2.46715	2.10901	2.13768	1.90598	2.58389	2.33259	2.40163	2.20204	1.69983	1.73531	1.94983	1.87913	1.95277	1.59352	2.74891	2.26085	2.25589	2.08843	1.78498	1.90104	1.40438	2.40639	1.67325	1.61176	1.44917	2.41754	2.37267	2.45355	1.88135	2.12637	1.9063	1.70463	1.607	1.96744	1.9901	2.01209	2.38229	1.98115	1.93614
@unitig_2|quiver	6221155	6222155	2.54806	1.88161	1.80933	1.79316	2.005	2.40277	1.68118	1.61278	2.2749	1.55082	1.51608	2.06293	2.13631	1.86977	2.40545	1.77258	1.94301	1.8699	2.06551	1.66774	2.33855	2.42858	2.40506	2.23779	2.18549	2.24563	2.62923	1.92671	1.93225	2.1909	1.83727	1.26108	1.87136	1.72055	1.97522	1.98199	2.60691	1.1649	1.95915	2.45808	1.90746	2.16606	1.77303	1.91171	1.92637	1.85618	2.03975
@unitig_2|quiver	6222155	6223155	1.41456	1.8175	2.11637	1.38268	1.98277	0.794793	1.84676	1.48461	1.32402	1.08863	1.96712	1.52802	1.72677	1.76591	1.88888	1.68183	1.10381	1.20037	1.2302	2.10171	2.01742	1.62883	1.53184	1.84029	1.99663	2.6442	1.83669	1.95258	1.78187	1.94741	1.72382	1.59338	2.13997	1.80228	1.86607	1.91269	1.99508	2.20002	1.63842	1.36283	1.81672	1.78601	1.68798	1.32799	1.56449	1.67631	2.13095
@unitig_2|quiver	6223155	6224155	1.51618	2.44875	1.92102	2.0772	2.33848	1.62453	2.09613	2.3927	1.91791	2.09454	2.234	2.07029	1.86618	1.55102	2.02781	1.99908	2.15376	2.19458	1.56679	1.82422	1.6783	2.00362	2.594	1.84267	1.6457	1.78436	2.33694	2.21357	1.92073	1.4915	2.22076	1.9098	1.48465	2.19976	1.80138	2.31515	1.63946	2.51277	1.98563	2.82842	2.17048	1.89072	2.52867	1.46569	1.71525	1.97816	2.15002
@unitig_2|quiver	6224155	6225155	1.5488	1.6475	2.44748	2.24182	2.40062	1.31476	2.36493	1.99862	1.78131	2.29361	2.26022	2.14263	1.90235	2.00184	1.85043	2.02932	1.87996	2.01933	1.76445	2.31126	1.46544	1.80631	2.38595	2.62416	2.26523	2.18851	1.46506	2.45788	1.76833	2.19841	1.9215	2.2442	1.74059	2.13683	1.8507	2.10903	2.03037	1.71531	1.90297	2.2501	2.0405	2.50557	2.385	1.51366	2.82173	2.59449	2.53532
@unitig_2|quiver	6225155	6226155	2.32789	2.36971	2.53789	2.42577	1.97924	1.14846	1.7987	1.90944	2.13046	2.28421	1.7298	2.14298	1.76555	1.32743	2.2781	2.8453	1.87882	1.96834	1.93512	1.91744	1.79428	1.90017	2.35372	2.30132	2.36396	1.7038	2.18239	2.40764	1.77392	2.35269	2.31943	2.09348	1.31187	2.39673	1.969	1.59298	1.7059	2.34425	2.05525	2.1538	2.70823	1.90399	1.92978	1.82483	1.75395	1.92184	1.96087
@unitig_2|quiver	6226155	6227155	1.54569	2.56522	1.12997	1.40708	1.2209	0.856211	2.08792	1.79948	2.619	1.76029	2.19125	2.19363	1.78475	1.51841	1.40763	2.3425	1.78639	1.84729	2.10231	1.49781	1.80839	2.11146	2.43568	2.00378	1.88463	1.35791	1.74966	1.5548	1.55617	1.79109	1.68792	2.40145	2.57954	1.76267	1.97682	2.35718	1.60121	2.33587	1.92366	2.01323	2.31407	1.75766	1.96771	2.12991	1.50098	2.02265	2.28252
@unitig_2|quiver	6227155	6228155	1.85131	2.34802	2.18546	1.1076	1.66321	0.963525	2.00574	1.64231	2.28957	1.58701	2.02348	1.67862	2.00529	1.62133	2.18492	2.36085	2.06331	1.67576	2.31833	1.82526	1.91888	2.0912	2.25741	1.27499	2.23505	2.62431	1.64213	1.9855	2.1364	1.44145	2.1486	2.40561	2.24383	1.52622	2.64509	2.1937	2.01032	1.74112	2.08055	1.45996	2.15768	1.41788	1.68503	1.61449	1.916	2.12734	2.7054
@unitig_2|quiver	6228155	6229155	1.39879	1.38264	1.36075	1.97463	1.81945	1.12827	2.14118	2.10119	2.11537	2.12176	2.0385	1.70875	2.08454	1.90846	2.12994	2.00835	1.98943	1.9097	2.23653	2.19568	1.66001	1.85258	2.00797	1.66674	1.64038	1.93744	1.76063	2.13037	1.81576	2.02605	2.17537	1.91004	2.20271	1.7067	2.71712	2.36588	1.98025	2.29792	2.0005	2.0209	1.91935	2.06758	2.05533	1.86657	1.9793	1.43252	2.48397
@unitig_2|quiver	6229155	6230155	2.46712	1.68286	2.11838	1.34228	1.41942	1.34749	1.80758	1.57667	2.4957	2.3618	1.76935	1.60124	1.93138	2.12489	1.68994	2.60485	1.64299	1.85708	1.90691	1.65703	1.67677	2.21768	1.86254	1.88114	2.33107	2.17277	1.84104	1.80432	1.74275	2.34402	2.2673	1.86972	2.65632	2.249	1.9025	1.56625	1.8352	2.29689	2.38822	1.839	2.18933	2.45248	2.44827	2.47755	1.85386	2.0446	1.76678
@unitig_2|quiver	6230155	6231155	1.78093	2.10244	2.36186	1.38268	2.39136	1.76208	2.26997	2.33583	1.75964	1.59338	1.73683	1.45569	2.09268	2.61353	1.81177	2.42151	2.1819	1.83702	2.25862	2.07242	1.24314	1.91794	1.70163	1.5942	1.88349	2.16656	2.56683	1.42812	1.93705	1.97771	1.9148	2.18168	2.37489	2.09901	1.55928	1.94366	2.50888	1.89969	2.41319	2.36815	2.14162	1.6134	2.17745	2.38431	1.94007	1.71058	2.16875
@unitig_2|quiver	6231155	6232155	2.17074	1.58293	2.22795	2.08516	1.70556	1.66959	2.04949	1.77866	1.48799	1.91947	1.87822	2.21361	2.00148	1.91302	1.73299	1.43525	2.00792	2.49945	2.28295	1.58295	1.96493	1.99112	1.7452	1.69399	2.93731	1.78294	1.34277	1.87648	1.97423	2.06776	2.136	1.70657	1.41529	2.36571	2.18485	2.04013	2.17175	1.86466	2.18371	2.41655	1.82509	1.92984	1.85536	1.63296	2.34805	1.53379	1.60215
@unitig_2|quiver	6232622	6233622	2.16268	1.78232	1.72434	2.38485	2.00709	1.45885	2.49912	1.76771	1.76631	1.98542	1.2878	2.21771	1.85111	1.94996	2.15318	2.06069	1.7909	1.95403	1.82929	2.46864	2.04558	1.74892	2.00299	1.81899	1.63928	2.07683	1.72021	2.39582	1.70774	2.62504	1.52058	1.79061	1.12783	2.38153	2.07082	1.66515	2.41831	2.35501	2.32798	1.91682	1.97361	2.41431	2.13586	1.66371	2.02976	2.08446	1.75031
@unitig_2|quiver	6233622	6234622	2.21802	2.10574	2.17681	2.65447	2.09786	2.53313	2.12204	2.42451	2.26905	2.2869	2.49164	2.1813	2.36984	1.99256	2.24035	2.13983	2.65169	2.86287	2.00227	2.3296	1.4174	1.99786	2.61979	2.21714	2.08978	2.27357	2.139	2.03197	2.77491	2.2821	1.96618	2.10225	1.949	2.30687	2.82637	2.4792	1.67691	2.14389	1.6448	1.86981	2.3355	2.70608	2.25617	1.73911	2.07501	2.28402	1.52622
@unitig_2|quiver	6234622	6235622	1.79629	1.39489	2.57573	2.91928	2.34209	2.4201	1.59316	2.4334	1.18384	2.17242	1.92219	1.95017	2.11737	2.37283	2.14128	2.02985	1.88735	2.03334	2.18426	2.01909	1.91314	2.26627	2.2123	1.6952	2.33562	2.39266	1.66126	1.64492	1.81	2.27714	1.77117	1.70027	1.60699	1.93805	2.7271	2.10182	2.05959	1.94125	1.674	2.20078	1.43038	2.99453	2.59761	2.75915	1.74929	2.00499	2.32292
@unitig_2|quiver	6237637	6238637	1.52217	2.37336	3.5374	1.91619	2.20214	1.7998	1.39123	2.04755	1.80253	1.58202	2.32993	2.23	1.56982	2.40294	2.04584	1.67069	2.25151	1.99176	2.15237	2.13095	2.29918	2.03121	2.07599	2.0301	1.97735	1.81286	1.57645	1.83032	1.31943	2.21282	2.13815	2.13782	1.55381	2.62082	1.61207	2.08465	1.9686	1.95009	2.32446	2.27535	1.67162	2.50742	2.35058	1.72969	1.45818	1.97602	1.67798
@unitig_2|quiver	6238637	6239637	1.91126	2.09242	1.98223	2.61004	2.49712	0.953993	2.10225	2.13984	1.91749	2.13001	2.25088	2.0947	2.21749	2.47001	2.01049	2.13269	1.79858	2.51339	1.98701	2.79879	2.42527	1.86451	2.09661	1.6468	1.49567	2.70527	2.07212	2.28559	2.02364	2.13873	2.47819	1.73338	1.90653	1.98657	1.78113	2.20417	2.37997	2.2998	1.71098	1.39162	1.36237	1.97486	2.1231	2.2611	2.40689	1.95076	2.6197
@unitig_2|quiver	6240603	6241603	2.06386	2.3451	2.28955	2.15679	1.42449	1.19096	2.06433	1.48684	1.93631	2.15102	2.03694	1.80471	1.88332	1.9093	2.10588	2.08342	2.12849	2.31076	1.79738	2.65953	1.60936	1.61927	1.89291	1.96324	2.36792	2.29893	2.07839	1.72401	1.60455	2.27142	1.74325	1.98911	1.87433	2.72893	2.00311	2.23766	1.48488	2.2664	1.79492	1.75477	2.47975	1.29075	1.49175	1.68159	1.93241	2.40376	1.62318
@unitig_2|quiver	6241793	6242793	1.52939	2.578	2.87868	1.76105	2.73801	2.02208	1.93113	1.56693	2.94271	1.67768	1.80265	1.88322	1.66942	1.94723	1.96076	2.09686	2.02414	1.93941	1.7091	1.36208	2.11826	2.51103	1.559	1.95979	2.60382	1.20106	1.60653	2.49554	1.72222	2.20032	2.13958	1.65201	2.36037	2.52679	2.14403	2.22395	1.77866	2.03414	1.77332	1.63071	2.03099	2.22605	1.39321	1.898	1.97873	1.35856	2.3258
@unitig_2|quiver	6242793	6243793	1.29795	1.56942	1.33371	1.21689	1.3965	0.894697	1.47549	1.70714	2.02136	1.61905	1.63521	1.18558	1.44397	1.60086	1.29388	1.54071	1.54661	1.63236	1.53747	1.70781	1.37238	2.2439	1.26648	2.06755	1.82055	1.90663	1.45517	1.85597	2.33416	1.61295	1.6901	1.52243	1.82965	1.50466	1.64945	1.81818	1.90776	1.65529	2.08098	2.2254	1.90413	1.93879	1.23266	1.85622	1.80473	2.16256	1.82405
@unitig_2|quiver	6243937	6244937	1.55333	1.5508	2.69136	1.4911	2.0295	2.1253	1.486	2.03443	1.7675	1.6171	2.03357	2.1334	1.83676	2.06979	1.65878	2.02164	1.52615	2.23922	2.16423	1.95244	2.59661	1.80825	1.61078	2.20124	2.22111	1.77407	2.25304	1.90102	1.95845	1.84774	1.59193	1.82708	2.39803	2.0776	2.0652	1.6481	1.70516	1.92585	2.04848	2.26111	1.63191	1.623	1.79765	2.2696	1.81785	1.64342	1.67311
@unitig_2|quiver	6246847	6247847	2.22881	2.55066	2.43049	2.0923	2.59104	2.18665	1.89213	1.7492	1.99552	2.00786	1.40861	2.39552	2.23008	1.94469	1.71501	2.04201	2.2114	1.66122	2.02264	1.8698	1.78702	1.97918	2.17776	1.87769	2.34815	2.0779	1.55632	1.5523	2.09686	2.51156	2.31143	2.24966	2.42818	1.85347	1.63303	1.95302	1.68622	2.12199	2.16893	2.06301	1.86892	2.20684	1.80215	1.87081	2.26447	2.11894	1.64923
@unitig_2|quiver	6247847	6248847	2.21151	2.55576	2.23753	2.20352	1.95454	2.33596	2.0751	1.60599	2.53803	2.11501	2.11701	1.85184	2.45492	2.1212	2.25451	2.36345	1.59514	1.97207	1.81403	2.05693	1.82296	1.63353	2.14625	1.48296	1.94445	2.53195	1.41262	2.17962	1.84947	1.99347	1.6572	2.04887	2.37526	2.03941	2.18931	1.83092	1.32023	2.26798	2.38043	2.11774	2.03175	2.35647	2.05466	1.44475	2.3043	2.22812	1.64667
@unitig_2|quiver	6248847	6249847	2.02002	1.28267	1.44898	1.98275	1.81409	1.28348	2.51113	1.94618	1.75334	2.11996	2.03329	2.14048	1.75902	1.18308	2.12275	2.14682	2.39962	2.61675	2.32477	1.83397	2.10412	2.06429	1.51916	1.54017	2.3713	2.21518	1.99585	2.02592	3.12178	2.14203	2.14041	2.03876	2.28335	2.58752	1.77698	2.15645	1.85757	2.04246	2.14029	1.62727	2.54163	1.6174	2.41714	1.98772	2.40984	1.70308	2.09559
@unitig_2|quiver	6250287	6251287	2.92341	1.82971	2.28053	1.70686	2.54465	2.5349	2.265	1.97935	2.39967	1.69051	1.91939	2.07794	1.97823	2.25104	2.50871	2.30564	2.12754	1.9414	2.02388	2.21676	1.37364	1.71553	1.70624	1.87402	1.90257	1.56283	1.83362	1.77059	2.26329	1.28736	1.89163	3.10208	2.22042	2.30163	1.71585	1.71839	1.71951	2.25398	1.62293	2.01393	1.43692	2.26845	2.33983	2.13408	1.8791	2.68581	2.67015
@unitig_2|quiver	6251287	6252287	1.54055	1.94493	1.71114	2.34176	2.05948	2.62261	2.78152	1.52472	1.83927	2.10604	2.07536	2.78617	2.42904	1.86977	2.36689	2.26569	2.14747	2.15286	2.40035	1.69703	2.75334	2.33221	1.62406	1.74561	3.74127	1.95904	1.93386	1.71216	2.36677	2.403	1.75543	1.94744	2.49782	1.80147	1.49798	1.82716	1.79088	1.63208	2.16002	1.99132	1.93995	1.73454	2.2337	2.37385	2.07082	2.473	1.54835
@unitig_2|quiver	6254166	6255166	2.25439	1.95115	1.95552	1.80228	2.11507	1.3217	1.85881	1.87867	1.84398	2.2575	2.0966	1.99534	2.32671	2.11969	1.94071	1.95576	2.00416	2.0345	1.8715	1.7281	1.37109	1.76503	1.58464	2.15354	1.75965	1.50553	1.52562	1.98082	1.68883	2.24798	2.37281	2.48151	1.85201	1.94613	2.19215	2.82849	2.23993	2.002	1.5837	2.19152	1.98869	2.04956	1.94555	2.01255	2.07942	2.06033	1.92494
@unitig_2|quiver	6255622	6256622	2.15733	1.72057	2.06831	2.46122	2.22952	2.02024	1.46132	2.24594	1.95421	2.14501	2.234	2.23904	1.86618	2.10802	1.96998	1.30872	2.06082	1.95878	2.09296	1.73636	2.03779	1.74663	1.84695	2.06142	2.01343	2.00726	2.64986	2.57116	1.61036	2.0066	2.02978	2.04054	2.68535	2.17278	2.82404	2.40805	2.72751	2.17907	2.44475	1.64358	2.07301	1.60304	2.32712	2.22492	1.88859	2.08096	1.92322
@unitig_2|quiver	6256622	6257622	2.28037	2.15279	0.83006	1.1689	2.2779	2.06155	1.53296	1.98978	2.34781	1.68957	1.70629	1.9868	2.07592	1.9324	1.92884	1.92107	2.31326	1.99245	1.54943	2.14094	1.71126	1.52968	2.50351	2.45292	1.83488	1.918	2.41457	2.03407	1.79399	1.79831	2.40729	1.6265	2.22311	2.56974	3.00536	1.86454	1.85229	2.01119	1.934	1.95301	2.06135	1.68408	2.05737	2.75589	1.85899	2.00639	2.17727
@unitig_2|quiver	6259153	6260153	1.73255	1.86315	1.75231	1.98688	2.49679	1.19243	2.01031	1.85073	1.94895	2.2085	1.49951	2.19119	2.10708	2.65939	2.2781	1.73578	1.97176	2.08624	2.1982	1.80029	1.51775	1.73955	1.84437	1.7818	1.99623	1.73564	2.07809	1.47791	1.33941	1.59519	1.66465	2.12617	1.49459	1.61444	1.62812	1.53105	2.06859	2.34425	1.96917	1.83066	1.44113	1.55878	1.72824	1.7258	1.55172	2.29878	2.45227
@unitig_2|quiver	6262880	6263880	1.72182	1.50544	1.73691	0.994622	1.4262	1.89884	2.1119	1.66772	1.40471	1.86368	2.4035	1.661	2.13473	2.08281	1.59997	1.5974	1.95414	2.42737	2.0132	2.48749	1.46633	1.2098	2.07974	1.74376	1.8447	1.66582	1.90611	1.92664	1.75916	2.61683	1.91192	2.87906	1.26722	1.22999	1.67881	2.42448	2.02343	2.39977	2.01695	1.89551	1.84292	2.60935	1.85634	1.78337	2.21327	1.88596	2.00131
@unitig_2|quiver	6265928	6266928	2.234	2.292	2.33083	2.43933	2.88133	2.82523	2.5992	2.12012	1.21013	2.07682	1.59453	1.72799	1.7524	2.00941	1.76861	1.4775	1.85052	1.78095	1.94854	1.87429	1.39877	2.03086	2.56676	1.83097	2.05072	1.63929	1.89947	2.17314	2.47209	2.40187	1.8737	2.0821	1.64264	2.97336	1.73391	1.98399	2.37539	1.61725	2.20693	1.67405	1.89062	2.67384	2.32508	1.95276	1.96324	2.06074	1.96321
@unitig_2|quiver	6266928	6267928	1.54482	2.15022	1.55488	2.1541	1.76479	2.06326	2.48987	2.30539	1.631	1.84978	1.92403	2.12688	1.7397	1.96246	2.1888	1.8339	1.8315	2.37761	1.71591	1.7337	1.77917	2.14187	1.81426	2.17635	1.62162	1.73317	1.93753	2.10271	2.13024	1.81876	2.17727	1.84599	1.82868	1.76942	1.71191	2.11958	1.69786	2.33093	2.03847	1.52278	1.42138	2.49402	2.11115	1.57767	2.2166	1.78891	1.88146
@unitig_2|quiver	6267928	6268928	1.89695	1.60559	1.52459	1.44871	1.44207	2.34322	1.83881	1.92415	2.5167	1.6844	1.97837	2.03849	1.91914	1.77923	1.69893	2.01507	2.00284	2.11804	2.1195	1.54852	2.2269	2.25073	1.99476	2.08664	1.68249	1.86605	2.51747	1.55801	1.56443	1.43434	2.42122	2.46921	2.53763	1.26191	1.50487	1.99585	1.15831	2.04817	1.76183	1.93175	2.10407	2.01119	2.12136	1.52392	1.57829	2.3552	1.74837
@unitig_2|quiver	6268928	6269928	1.70444	1.63562	1.41116	1.5152	0.917435	2.28714	1.42104	1.39286	1.85571	2.63113	2.00911	2.382	1.83881	1.86971	1.81182	1.92344	1.97433	2.38554	2.56272	2.26491	1.54679	2.38963	2.33932	2.08558	1.64228	1.73786	1.72351	2.3579	2.16014	1.86641	2.21798	2.09146	1.82602	1.53832	1.75028	1.79213	2.06194	1.95205	2.59387	1.83023	2.72352	2.21225	1.63439	1.39874	2.10706	1.84136	1.68619
@unitig_2|quiver	6269928	6270928	2.06311	2.08166	1.47652	2.4671	2.02583	2.22439	1.62176	2.82246	2.76638	1.74307	1.33903	1.96679	1.97541	2.00278	1.55142	1.67585	2.33728	2.07849	2.07807	1.57897	2.10934	1.81177	2.0726	1.91373	2.17428	2.25503	2.09021	2.68478	2.68919	2.01211	1.79462	1.87498	2.01755	1.85308	1.60149	1.66688	1.42158	1.81421	1.86708	2.11199	2.46399	2.35181	2.66591	2.59285	1.9573	2.34797	2.27576
@unitig_2|quiver	6270928	6271928	1.4322	1.79084	1.59747	1.52696	1.94402	1.77478	2.14181	2.10034	2.03564	1.88415	1.51899	1.82931	1.83896	1.67788	1.69004	1.60645	1.93231	1.92788	1.87932	1.95349	2.5412	2.58113	1.72411	1.99176	1.5266	1.89201	2.26844	2.08026	1.85222	2.66433	1.66373	2.47224	2.11053	1.85899	2.24677	2.33415	1.86829	2.02766	2.40826	2.13709	1.86667	1.83782	2.48445	2.73446	1.60646	2.12318	1.9441
@unitig_2|quiver	6271928	6272928	1.76178	1.98272	1.89332	1.33574	1.50903	2.05823	1.92846	1.95389	1.49317	1.98183	1.77109	1.72082	1.78074	1.81941	1.51377	1.85074	2.25941	1.73984	1.92069	2.18784	2.23839	2.36859	2.62543	1.63296	1.98972	2.11385	2.25635	2.45958	1.91864	2.21614	2.06651	1.92995	2.38224	2.18478	1.66138	1.98888	1.95061	1.57647	2.07169	1.89468	1.97911	1.47944	2.35792	1.72833	1.76903	1.68276	2.22514
@unitig_2|quiver	6273207	6274207	1.67415	1.27709	1.18775	2.48428	2.05924	3.09317	1.84204	1.39431	2.82152	1.48477	1.6213	2.06756	1.93779	2.13359	1.72231	2.07642	1.80316	2.0198	2.21552	1.88408	2.40824	2.36744	2.29288	1.91532	1.83304	1.66156	1.62031	2.50763	2.75126	1.29767	2.59427	2.01936	2.37185	1.9392	1.81517	2.44964	2.52285	2.43293	1.60099	1.72503	1.81578	2.27733	2.20751	2.09056	2.37445	1.80433	1.56976
@unitig_2|quiver	6274207	6275207	1.82342	1.73938	2.32698	1.97149	1.99775	2.00419	1.25465	1.51683	3.2625	1.95895	2.61063	2.41801	1.74925	2.19834	2.21633	2.3588	2.12486	2.60484	1.93192	1.9856	1.6671	2.11312	1.89356	2.04621	1.94072	2.21606	2.23248	2.03024	1.61202	2.1397	3.14653	1.19357	1.92129	2.0073	1.9783	2.22329	2.11938	1.3557	2.38415	2.13962	2.80026	2.34187	2.1147	2.71969	2.4882	1.6101	2.11251
@unitig_2|quiver	6275904	6276904	2.56949	1.81555	2.11741	1.41888	2.03885	1.40469	2.18077	1.835	2.46244	2.52358	1.70762	2.1185	1.59785	1.84163	1.98925	1.6539	1.81918	2.10026	1.27979	1.91208	1.92718	1.77875	1.64321	2.49891	2.15487	1.4341	1.57203	1.66527	1.54829	1.7945	1.48413	1.94249	2.0328	1.68722	1.56276	1.78874	1.79058	1.51167	1.98563	1.7872	1.65064	1.57428	2.15437	2.22492	1.80192	2.2523	1.16722
@unitig_2|quiver	6277522	6278522	1.54936	2.46469	1.8996	1.87716	1.43445	1.41226	2.47584	1.4985	2.49348	1.70375	2.58516	1.22688	1.66798	1.9813	1.98894	2.17959	1.48848	1.49675	2.17428	1.82958	2.26438	2.12503	1.94624	1.7818	1.68507	1.51274	2.07809	1.88318	1.83599	1.56489	1.66465	1.70128	1.91223	1.91117	1.86674	1.84071	1.79657	1.54337	2.14134	2.26152	2.09093	1.87522	2.2177	1.95687	2.53399	1.64769	1.69627
@unitig_2|quiver	6278947	6279947	1.89016	2.61399	1.35198	1.30752	1.88954	1.59891	2.05716	2.10034	2.07195	2.11129	2.40725	2.02217	2.18048	2.42862	1.95992	1.87767	1.63491	1.76282	2.40549	1.80706	1.60099	2.00291	2.02972	1.69098	1.92262	2.30597	1.43399	2.24713	2.19362	1.45233	2.12753	1.9493	2.71088	2.93801	1.80362	2.24126	2.17052	1.99429	1.74827	2.35251	2.0941	2.1255	1.87982	1.71115	2.32872	1.74623	2.3977
@unitig_2|quiver	6281405	6282405	2.1015	1.40593	2.06727	1.7667	1.7921	1.58621	2.18533	1.9836	2.08636	2.17384	2.26321	2.27536	2.31223	2.10496	2.46719	1.60787	2.07037	2.26146	2.90437	2.27744	1.68558	1.82157	1.76954	1.7856	2.02492	1.78445	2.11484	1.97642	2.58882	2.25041	2.43316	2.3451	1.85284	1.72135	2.27514	2.31525	1.66262	1.86632	2.01146	1.86549	1.94668	1.81477	1.88953	2.3513	1.70895	1.40217	1.86635
@unitig_2|quiver	6282405	6283405	1.4245	1.9239	1.26021	1.32242	1.41474	1.29736	1.41594	1.94688	1.49347	2.04111	1.52279	2.11484	1.5823	1.94497	2.0421	1.96779	1.82501	2.03071	2.27579	1.62603	1.80369	1.87113	2.04387	2.14497	1.69123	2.0305	1.52126	2.04605	2.24209	1.24064	2.65418	1.67332	1.23414	1.70692	1.89449	2.02312	1.75267	1.93477	2.10501	1.64824	1.7409	2.3726	1.99338	2.16085	1.92773	1.94468	2.0174
@unitig_2|quiver	6284247	6285247	2.04889	2.4954	1.93456	2.0391	2.50649	2.39377	2.59826	1.65249	1.4943	2.4416	1.79977	1.72838	2.19127	2.01839	1.97917	2.08122	1.92076	2.31292	2.19134	1.45731	2.3572	2.52426	1.78591	1.49443	1.71544	2.032	2.82148	1.31753	2.04049	2.76704	1.99243	1.6879	1.82125	1.87252	2.40288	1.57345	2.3434	1.7585	1.72591	2.50057	1.88631	2.13781	1.4915	2.14984	2.47049	2.47109	2.64544
@unitig_2|quiver	6286711	6287711	2.27531	2.13732	1.34032	1.37397	1.73215	2.1248	1.66188	2.23784	1.91357	1.7824	2.05738	2.3363	2.38042	2.33601	1.90738	2.33546	2.00583	2.15712	2.11921	1.89153	2.07991	2.49183	1.93703	1.98232	1.68701	2.25609	1.6939	2.16917	2.20721	2.65249	1.77815	2.69623	1.6522	1.94091	1.72018	2.01736	2.03568	2.31428	2.18602	2.16935	1.6656	2.36428	2.14822	1.54527	2.54194	2.36721	2.25069
@unitig_2|quiver	6287711	6288711	1.6517	1.49028	2.09315	1.82763	1.88756	2.20222	2.27593	2.13259	1.8274	1.84817	1.67506	2.57616	1.83453	1.78821	2.00949	1.76289	1.70097	2.00422	1.86913	2.0445	2.30069	2.16536	1.85895	2.40073	2.33963	2.01235	2.77377	1.55713	2.19425	2.11992	1.96151	2.11985	2.23976	1.67689	2.54853	1.83511	2.1498	1.59899	2.05317	2.43695	1.9924	1.89488	2.0388	1.97868	2.07686	1.78694	2.37918
@unitig_2|quiver	6288711	6289711	1.08068	1.72705	1.78601	1.9821	1.6986	2.33851	1.22316	2.22542	2.34857	1.58607	2.50219	1.70922	2.2567	1.23519	1.34937	0.931688	1.60097	2.07367	1.7262	2.19462	1.18981	1.85226	1.16291	1.88047	1.95785	1.85688	1.73226	1.68824	2.1316	2.04113	2.40301	1.31024	1.86757	1.68857	2.05379	1.99096	1.93276	2.33303	2.07434	1.57238	1.48553	1.66001	1.74117	1.84939	1.63546	1.81743	2.07691
@unitig_2|quiver	6290487	6291487	3.76502	3.32129	3.90374	2.63992	2.99412	1.49179	2.27384	1.98636	2.47246	2.00968	1.78711	1.54758	1.94494	2.09454	1.7882	2.13418	2.15467	2.01946	2.37918	1.41338	1.9762	1.44947	1.56104	2.1879	2.02978	2.10712	2.00916	1.27384	2.06865	1.9322	1.86592	1.8061	1.67673	1.86535	1.62955	2.30619	2.02137	1.91509	2.03503	1.84309	1.60208	1.68673	2.04706	1.80427	2.02811	1.98883	1.63188
@unitig_2|quiver	6292641	6293641	1.7738	1.86529	1.80038	1.93466	1.60135	1.53565	1.81273	2.12928	1.99402	2.15263	2.25301	2.53672	2.47153	2.22885	2.61289	1.93253	2.42631	1.71737	2.02683	2.17301	2.30457	1.85276	2.39152	2.149	1.56504	2.17897	2.25045	2.53181	2.62683	1.30366	2.17727	2.10746	2.27241	2.25498	1.67782	1.74799	1.51652	1.76364	2.66976	2.38448	1.58382	1.74605	1.5641	2.50195	1.86992	1.54904	1.57906
@unitig_2|quiver	6293641	6294641	1.45542	1.95382	1.2734	1.51991	1.47594	2.37572	1.65786	2.00018	1.75283	2.0249	1.69941	1.94831	2.02441	1.88522	1.90118	2.42867	1.81141	1.61539	2.00929	2.51333	1.51987	2.05557	1.83542	1.87631	1.38125	2.30734	2.64084	1.73227	1.93467	2.16572	1.83592	2.11835	2.68262	2.45586	1.75006	2.14648	1.83086	2.14467	1.69497	1.36279	2.14109	2.02368	1.59199	2.31501	1.94115	1.78894	1.80496
@unitig_2|quiver	6295034	6296034	1.69494	2.62713	1.99347	2.14239	2.00595	2.12054	2.4861	2.05482	2.13888	2.23267	1.89859	2.48269	2.12802	2.32279	1.86452	2.30824	1.78663	1.99197	1.7782	2.33759	2.08708	1.99988	1.72504	1.81622	2.16863	1.66707	1.69743	2.46002	2.39219	1.84792	2.44144	2.0445	2.48927	1.5523	2.54911	2.21258	1.96356	2.77171	2.16132	2.13569	2.42449	2.08252	2.28059	2.35479	2.45426	1.70454	2.23823
@unitig_2|quiver	6296034	6297034	1.77834	2.46469	2.29239	1.8223	2.46955	2.07178	1.62942	2.08555	2.45718	1.57756	2.22328	2.02244	1.66798	2.27191	1.95039	1.85906	2.19481	1.73255	2.43737	2.29818	2.73448	1.48257	1.98019	1.69977	1.6285	2.24512	1.86947	2.52684	2.02221	2.41329	2.51041	2.15885	3.03462	2.23488	1.86674	2.33616	2.03836	2.34425	1.85439	1.65114	2.44832	1.96153	2.24649	1.82483	2.04286	1.61343	1.88527
@unitig_2|quiver	6297034	6298034	1.59715	2.0731	2.42487	1.85726	1.90704	1.90802	1.69996	1.5755	2.1482	2.72178	2.52742	1.64989	2.17815	1.6663	2.07174	1.53903	2.02938	2.34869	1.88836	2.17289	1.88808	1.77645	1.7769	2.11502	1.78668	1.52044	1.48805	1.82479	2.1675	2.33032	2.08812	1.70016	2.2994	2.24846	1.91371	1.85227	2.06952	2.23434	1.68024	1.64114	1.98706	1.51224	2.07288	3.14934	2.04057	1.94405	1.27171
@unitig_2|quiver	6298034	6299034	0.498048	2.67464	1.83569	1.63782	1.41673	1.16057	1.99621	1.81032	2.1482	1.53562	2.03394	1.93918	1.4951	1.98113	1.47415	2.13077	1.93645	1.82994	1.52961	1.85072	1.72216	1.87282	1.74295	2.08768	2.12612	1.67965	2.14866	2.03935	1.70195	2.08792	1.73345	1.56943	2.11669	2.59914	1.87962	2.53351	2.37176	2.1676	1.73763	1.60523	1.79212	1.91499	1.58342	1.99399	1.40498	2.08112	1.68752
@unitig_2|quiver	6299034	6300034	2.35577	2.162	1.6514	1.10633	2.19505	1.82462	1.98735	2.25725	2.39345	2.49665	2.18443	2.27983	1.87677	2.49482	2.24549	2.20318	1.51452	2.14543	1.81818	1.91134	1.74994	2.3134	1.89413	1.85098	1.59656	2.59612	1.68614	2.54571	2.09009	2.47905	2.09086	2.18938	1.63499	2.5063	2.35726	2.21253	2.83447	2.35968	1.74461	2.00509	1.91065	2.2347	1.39899	2.38315	1.60021	1.92724	1.43997
@unitig_2|quiver	6300610	6301610	1.88752	2.66237	2.2247	2.29749	2.32581	1.26472	2.68598	1.7748	2.48021	1.506	1.99872	2.42534	1.95374	1.86351	2.20203	2.24376	1.97466	1.94548	1.90448	1.9212	1.84294	1.80765	2.36661	2.46254	1.56015	1.66003	1.95039	2.3073	1.96105	1.43138	2.56447	1.20545	1.56758	2.13539	2.09003	2.4051	2.81498	1.947	1.62133	2.25139	2.07139	1.50213	2.12683	1.85421	2.32646	2.20581	1.78597
@unitig_2|quiver	6301610	6302610	1.88068	2.25012	2.48594	1.49847	1.7786	1.93841	3.16467	1.72166	1.57329	2.35292	2.62912	2.4074	1.34665	2.80535	1.6625	2.25601	2.38872	1.98064	2.08438	1.78091	1.24988	1.9405	1.55334	2.26402	1.9719	1.88498	1.83501	1.79553	2.13217	1.39272	2.56172	1.82569	1.61331	1.83874	1.66223	2.08283	2.45203	2.13292	1.93839	2.07791	1.44008	1.63597	1.89484	1.58256	1.9613	2.23242	2.07678
@unitig_2|quiver	6303097	6304097	2.39166	1.59236	2.11713	1.61681	2.06157	2.29424	1.86431	1.50354	1.04026	2.03589	1.78128	2.04895	2.21702	2.33744	2.07607	2.13466	2.34854	2.44921	2.33154	1.8536	1.57548	1.49193	1.42572	2.03773	1.92215	2.01314	1.54636	2.20511	2.17329	2.17054	2.1208	2.44429	0.788505	1.73412	2.41171	1.60322	2.11607	1.72098	2.04103	2.70671	2.07108	1.98279	2.16465	1.53167	2.49201	3.52371	2.73311
@unitig_2|quiver	6304451	6305451	1.59741	1.40839	1.69198	1.54358	1.77361	1.66427	1.85548	1.82258	2.14043	2.00806	1.71	1.78544	1.94964	1.96933	2.1703	2.02945	1.77418	1.8532	1.56716	1.99629	1.48267	1.91475	1.86604	1.74133	1.97302	1.80185	1.88929	1.99639	1.99407	1.61859	2.02793	1.3176	1.8146	2.28266	1.58863	2.23679	1.9418	1.72593	1.53327	2.315	1.96439	2.14004	1.84614	2.17714	1.86226	2.35809	2.69215
@unitig_2|quiver	6305451	6306451	2.43056	2.40702	1.53611	1.20763	1.55828	1.91756	2.10209	1.6643	2.8213	1.76757	2.09114	1.85223	1.87053	2.03823	1.76123	2.12112	2.07882	1.76839	2.32606	1.58966	1.72563	2.08683	1.9744	1.98306	2.5046	2.09449	2.96043	2.41108	2.00013	2.02757	1.70581	2.02302	2.51993	2.55138	2.32975	2.18035	2.15373	1.90247	2.20457	1.25971	1.90702	1.76192	2.3315	2.72872	2.28228	1.85792	2.23361
@unitig_2|quiver	6306451	6307451	1.58197	1.66758	2.04813	1.53575	1.65602	1.52398	1.9719	2.48278	1.49823	1.7432	1.70952	2.02215	1.57225	1.81159	2.22633	1.95904	2.62142	2.0276	2.49962	2.01995	2.24073	2.39868	1.94006	2.0222	1.92325	2.44692	1.41294	2.22573	1.97094	2.63205	1.98439	1.74662	1.94169	1.35602	2.37623	2.33491	1.52689	2.13107	2.28745	2.0568	1.98433	2.4991	2.37204	2.22968	1.6615	2.15215	1.84136
@unitig_2|quiver	6307451	6308451	3.26426	2.34067	3.16573	4.10182	3.26416	1.87489	2.43956	2.92138	2.19324	1.96729	2.13426	2.32563	1.92756	1.94375	3.03156	2.60332	2.62829	2.48387	1.94063	2.35874	2.10361	2.10866	1.57829	2.04454	1.9633	2.39165	1.80312	1.69775	1.79115	1.98078	1.9228	1.67138	2.2267	2.34373	1.67817	1.90727	1.60014	2.06969	1.49832	1.81422	2.40413	2.03424	2.00419	2.63503	2.25302	2.06501	1.96551
@unitig_2|quiver	6308451	6309451	1.91573	1.86315	2.39059	1.8223	1.92476	1.14846	1.33318	1.85073	2.34827	1.98136	1.6969	1.82957	1.9851	2.05396	2.06605	2.15493	1.73012	1.70897	2.22212	1.82958	1.98785	2.09291	1.77645	1.89118	2.36396	2.43618	1.90424	2.24077	1.64977	2.86779	2.2103	2.19154	2.64309	2.07303	2.24171	1.99554	1.79657	1.64348	1.53874	1.90247	2.12342	2.73826	2.36166	2.0559	2.07175	1.81903	2.67907
@unitig_2|quiver	6309451	6310451	1.41837	1.68393	1.24764	1.80903	1.51667	1.97816	2.49178	2.51774	2.01887	1.7388	1.36635	2.26458	2.07051	2.21415	1.73079	1.89069	1.42005	1.99499	1.83226	1.69202	1.69742	1.78211	1.26632	2.11644	1.94008	2.05847	2.24121	1.84396	1.63011	2.20554	2.22894	1.77539	1.45838	2.10489	1.75224	2.11518	2.3481	2.03852	2.51823	2.21054	2.19256	1.61571	2.28455	2.01565	1.91321	1.19786	2.00276
@unitig_2|quiver	6310451	6311451	1.99903	2.52902	2.06381	2.09	1.98179	1.92638	1.9672	2.02492	1.70072	2.53826	2.77925	2.10903	1.90431	2.17064	2.05374	1.93855	1.95262	2.59736	2.12274	1.8742	2.15191	1.51733	1.91252	1.85829	1.89065	2.1923	2.73707	2.019	1.88295	2.23452	1.83377	1.71279	1.39976	2.35375	2.10247	2.03464	1.65889	2.44759	2.29867	1.42417	2.26399	1.51655	2.05899	2.00056	1.70454	1.49629	1.50035
@unitig_2|quiver	6312158	6313158	1.59093	1.79888	2.13096	1.43564	1.6076	1.55838	2.04809	1.47637	1.78472	1.4321	1.53658	1.55962	1.77656	1.80044	1.90206	2.00725	1.97653	2.12429	2.31092	1.77947	2.30189	1.4642	2.39713	1.6038	2.05489	1.84095	2.19564	2.08039	2.69225	1.67625	1.96515	2.34157	1.45582	2.00739	1.65293	1.66635	2.10161	1.95872	1.812	2.06972	2.34117	1.87889	1.66425	1.78673	1.63267	1.95707	2.26744
@unitig_2|quiver	6313158	6314158	2.20109	2.46183	2.17514	1.87744	1.82461	1.27247	1.7265	1.59473	1.45736	2.44157	1.66775	2.102	2.45898	1.95648	1.86484	2.28195	2.60384	1.93368	1.80763	1.52123	2.47741	1.71023	1.93437	1.91488	2.39251	1.92825	2.21406	2.25289	1.53035	2.04953	1.55594	1.82048	1.54723	1.73215	2.18394	2.06482	2.22576	2.29288	1.69381	1.79668	1.66459	2.06761	1.67882	2.09783	1.96175	1.88351	2.31017
@unitig_2|quiver	6314158	6315158	2.05567	2.4225	1.55991	1.46898	2.03338	1.62572	2.10643	2.06576	2.12823	2.3355	2.00562	1.67118	1.67637	1.81009	1.757	2.30463	2.13124	1.55086	2.0733	1.71396	1.85854	1.80272	1.80568	2.17577	1.85837	1.94081	1.48576	2.39217	1.76464	2.74919	2.38929	2.44383	1.71593	2.28813	2.11751	1.66388	2.28686	2.25021	1.71234	2.13476	2.65901	1.36579	1.52667	1.47898	1.98291	1.8124	1.99605
@unitig_2|quiver	6318129	6319129	1.91832	2.48236	1.52719	2.42502	1.60142	1.63017	2.7355	1.57267	1.90485	2.17384	2.06582	1.86553	2.38542	1.91122	1.75393	1.5339	1.60568	1.69554	1.89987	1.80884	1.43671	1.37184	1.59976	1.89497	2.19464	1.94366	1.83669	2.38169	1.65772	2.25041	1.64197	1.85485	1.85284	1.91018	2.27514	1.634	2.08575	1.73284	1.81059	1.61416	2.10913	2.21753	1.9759	1.95518	2.51788	2.60154	1.56395
@unitig_2|quiver	6319554	6320554	1.91413	1.75873	1.62995	1.98781	1.76743	1.76069	2.02343	2.1121	1.8813	1.77116	2.53595	1.69855	2.19727	1.79166	1.8633	2.01287	2.10433	2.16792	2.05871	1.86936	1.90638	2.49167	2.1279	2.01956	1.67595	1.95374	1.6474	2.80012	1.40737	2.00695	2.46218	1.63607	1.2021	1.68714	1.99649	1.3119	2.56877	2.3443	1.92091	2.19114	2.05431	1.94187	2.32479	2.92782	1.72453	2.21766	1.77188
@unitig_2|quiver	6320554	6321554	2.00285	2.40902	2.17862	2.22602	1.7889	0.82209	2.18689	1.96372	2.31681	1.42336	1.6916	2.31168	1.58323	2.1794	2.5888	1.93544	1.79858	1.97105	2.68059	1.68586	2.25935	1.96088	2.13057	1.75617	2.20285	2.54606	1.93304	1.90416	2.08571	1.62363	1.65972	1.37386	1.6194	1.66287	1.84931	2.08031	2.47064	2.6335	1.71098	1.39162	1.65478	1.85979	1.97914	2.49216	2.03132	1.64234	2.0527
@unitig_2|quiver	6321554	6322554	1.83755	1.87554	1.46629	2.05658	2.19426	1.25022	2.03827	2.20652	2.38355	1.6894	1.79649	2.01651	1.87311	1.57957	2.20391	2.48329	1.7671	2.18958	2.12524	2.1458	1.48597	2.90921	1.58868	2.63375	2.72491	2.35996	1.84483	1.84791	1.84504	2.33686	1.39213	2.11412	2.08554	1.90173	2.31462	2.43555	1.99649	1.64664	1.95441	1.64363	1.62282	2.23037	1.73437	2.15452	1.93182	1.76937	2.36119
@unitig_2|quiver	6322554	6323554	2.37369	2.08477	2.39059	2.15146	1.29826	2.33558	1.67174	1.90944	1.98525	1.67851	1.82849	1.70904	2.35102	1.66647	1.77689	1.48923	1.61859	1.63823	1.86337	2.26889	2.56857	2.51051	1.91228	2.24664	1.31734	2.02223	1.24364	1.88318	1.99117	1.53459	1.99204	1.70128	1.96443	2.2079	1.55994	1.77877	2.2197	2.11066	2.3422	3.05141	1.47362	2.13414	1.98737	2.0559	2.30287	1.71623	1.92307
@unitig_2|quiver	6324243	6325243	2.32402	2.21884	2.23951	1.39383	1.71959	1.30634	1.76551	1.84602	2.33322	2.20653	2.05988	1.84562	1.79969	1.52418	1.74516	1.7181	2.10983	1.67524	2.37026	1.77258	1.96793	2.0567	2.11526	2.31415	1.96371	1.90769	2.06384	2.04099	2.18825	2.09228	1.68681	1.7044	1.7354	1.95525	1.96199	2.14388	1.73909	1.81728	1.45727	2.06814	1.493	1.73274	2.27438	1.75612	2.09	2.05409	1.79622
@unitig_2|quiver	6325243	6326243	2.06586	2.32461	2.38058	1.66551	1.85356	2.06981	1.96419	2.35464	2.39159	1.96518	1.69671	1.82142	1.48473	2.02344	1.90466	2.02075	2.06113	2.29237	1.88204	2.09244	2.25903	2.2736	1.95647	1.79141	1.69956	1.93952	2.03317	1.83955	2.01708	1.6824	1.70752	1.84411	1.95297	2.20997	2.09837	1.89701	2.30112	1.99203	1.55093	1.4818	1.63376	2.23705	2.3459	2.00863	1.94618	1.51224	2.25523
@unitig_2|quiver	6326243	6327243	2.25427	1.65568	1.13515	1.61681	2.27949	1.98646	1.4411	2.2667	1.5848	2.54064	2.17606	1.71144	1.97308	1.732	1.8833	2.03603	2.29277	2.63785	2.06846	2.00004	1.85201	2.32713	2.20673	2.28382	1.69586	3.255	2.10266	1.82368	2.17329	1.80694	2.33906	2.34624	2.09362	1.73412	1.59358	2.0677	1.96496	2.68871	2.06973	1.91682	2.42847	2.04033	2.39499	1.00351	1.97198	1.57044	1.93931
@unitig_2|quiver	6327435	6328435	1.65229	1.45264	1.49969	1.65819	2.12543	1.73474	1.5929	2.1889	2.11124	1.62082	2.55514	2.03943	2.06785	1.91771	1.94052	2.13781	2.06824	2.00913	1.53452	1.78567	1.74747	1.78571	2.60814	1.29325	2.31044	2.17389	2.21169	1.85989	1.61461	1.53771	2.625	1.38547	2.67689	1.96744	2.2841	2.27058	1.90061	1.8186	2.04892	1.92563	2.12063	1.99008	2.13639	1.81727	1.89063	2.02816	2.68418
@unitig_2|quiver	6328435	6329435	2.65227	2.50864	2.0861	1.41	2.23151	2.49904	1.99933	2.12322	2.28546	1.67923	1.90879	2.33978	2.66911	1.96534	2.27683	2.4126	1.91055	2.39631	2.53242	2.11739	2.64805	2.39013	2.32298	2.11107	2.25631	1.82534	1.98927	2.27225	1.77449	2.17034	1.68872	1.5038	2.01157	1.98185	2.27511	2.77304	2.02453	2.59896	2.06398	2.1155	2.17251	2.04739	1.8875	2.54008	2.6612	2.15486	2.01598
@unitig_2|quiver	6329435	6330435	2.41067	2.41983	2.00573	2.06746	1.95052	1.56739	2.61224	1.78889	2.09339	2.28271	2.37144	2.44866	1.47766	2.57208	1.57653	1.96982	1.83148	2.2236	2.9026	2.69281	1.86845	1.72187	1.89571	1.6089	2.07234	2.97801	2.52493	2.35582	2.18055	1.6455	1.97369	1.84939	2.10629	2.82654	1.7366	2.29164	2.57669	2.166	2.13132	2.20675	2.36232	2.54004	2.03215	2.34084	2.15749	1.95899	2.15315
@unitig_2|quiver	6330435	6331435	2.14896	2.55459	2.43877	1.8996	1.9143	1.44375	2.30374	2.47031	1.51233	2.15035	2.18464	1.84314	2.05623	1.96409	2.04913	2.28286	2.2804	2.08115	1.76924	2.1132	1.54265	2.28444	1.48299	1.39126	2.37772	1.53323	1.84921	1.89837	2.21745	2.0829	1.93377	1.6652	0.969816	1.35618	2.18323	1.99501	1.97584	1.58273	2.37124	2.08321	2.28108	1.87267	1.79129	1.49308	1.80401	1.94688	1.8996
@unitig_2|quiver	6331435	6332435	2.26233	2.41201	1.99916	2.18963	2.21796	1.29651	2.55974	2.09933	1.79651	2.10314	2.08818	3.15538	2.33275	2.84537	2.3975	2.04534	2.50215	2.10288	1.94291	1.55109	2.10363	2.45669	2.1377	1.77824	2.11893	1.17023	2.04186	2.03164	1.62757	1.86543	2.3523	1.98362	1.22777	1.98697	2.31	2.14113	2.48946	2.48628	1.68632	2.00954	2.66704	2.35024	1.79827	2.11012	2.08544	1.9148	1.42053
@unitig_2|quiver	6332883	6333883	1.89846	2.55826	1.15051	1.6291	1.24985	1.43248	1.81285	2.70106	2.70073	1.45427	1.56521	2.32826	1.79814	1.84921	2.32025	1.94653	1.94385	2.39585	1.96885	2.20479	1.24879	2.77646	2.05557	2.27576	2.12727	2.09248	2.15656	2.05295	1.99422	2.25209	1.37716	1.88615	1.9716	1.4845	2.35825	2.35667	1.39573	1.81587	2.02698	2.43678	1.65144	2.35122	2.30181	1.84485	2.10752	1.57643	2.3429
@unitig_2|quiver	6334486	6335486	1.51415	2.24021	1.58596	1.60314	2.12424	1.75611	2.19203	1.77084	1.67518	1.88635	1.04268	2.07789	2.3858	1.66587	2.42388	2.10936	2.02762	2.2638	2.14246	2.51701	1.81374	1.74235	1.62876	2.89924	2.27936	2.72432	2.59651	1.75226	2.15108	1.71623	1.91062	2.27806	2.40861	2.51444	2.14985	1.84806	2.49777	2.32625	2.3251	1.47354	1.89202	2.29776	2.08191	2.03181	1.67284	1.60936	2.19677
@unitig_2|quiver	6336228	6337228	2.00559	2.02615	1.81203	1.60778	1.73312	2.32535	2.08312	1.63756	2.16629	2.0429	1.57469	1.86626	1.95395	1.61757	1.75534	1.82245	2.07162	1.75665	1.9321	1.61376	2.73442	1.94728	3.01286	2.07012	2.31576	2.65038	1.96257	1.93872	2.13539	2.10131	1.94348	1.85529	2.43193	1.62559	2.63039	2.54579	2.33587	1.67749	1.53227	2.13253	1.70396	1.68408	1.88462	1.93064	2.09011	2.14346	1.34566
@unitig_2|quiver	6337228	6338228	1.83298	1.52955	2.22844	2.19977	1.56113	2.25308	2.23218	2.56601	1.78866	1.99995	1.71546	1.94429	1.79318	2.12106	2.1747	1.65652	2.12466	1.72814	1.88017	1.78692	2.48144	2.54238	2.74123	2.22072	2.85758	2.47548	2.07614	2.42384	1.94417	1.84721	1.94287	2.13967	1.57279	1.9351	2.47727	2.04688	2.38586	1.72889	2.34731	2.05666	2.38204	2.69005	2.52417	2.19022	2.42429	1.95769	1.45875
@unitig_2|quiver	6338568	6339568	2.16572	1.00442	1.45195	1.49034	2.63552	2.11613	0.847798	1.89951	1.44897	1.58502	1.22875	1.56255	1.74748	1.56419	1.40632	1.40188	1.91114	1.26467	1.3357	1.91049	1.98888	1.44079	1.90855	2.00248	1.68987	1.70405	1.656	1.82203	1.72533	1.66017	1.82089	1.42788	1.30507	1.87756	1.50754	1.76899	1.89448	1.63395	1.77784	1.57918	1.41444	1.49343	1.79554	1.9399	1.32203	2.05678	1.04187
@unitig_2|quiver	6340182	6341182	2.32733	2.24904	1.8092	2.1321	1.99203	1.75444	2.15333	1.91056	2.18064	2.2179	2.39181	1.92566	2.14629	1.56592	2.12031	2.07863	1.89854	2.27871	1.35787	2.51627	1.74197	1.83843	1.94452	1.72184	3.08556	2.31588	2.22997	2.26716	1.92352	2.07721	2.11248	1.75395	1.76669	2.08288	2.1575	2.72834	1.4259	2.34934	2.50557	1.81925	2.07299	2.10282	1.75158	2.50395	2.59061	2.35462	2.08171
@unitig_2|quiver	6341626	6342626	2.70712	2.1027	1.4132	1.33719	1.75193	0.940886	1.86486	2.13046	1.69041	1.70252	2.04602	1.64118	2.15779	1.51455	2.12157	1.34845	1.49997	2.60412	1.1179	2.40762	1.92215	1.79448	1.62859	2.07492	2.06206	2.21838	2.10277	1.69316	1.5407	2.0989	1.98201	1.79883	1.15998	1.90057	2.12873	1.65621	1.5821	2.40682	1.6031	2.74175	2.49414	2.21429	2.19355	1.73221	2.14277	2.25938	1.65086
@unitig_2|quiver	6342626	6343626	2.23638	3.00996	2.30422	1.79061	2.08111	1.1016	2.52945	1.4786	1.97059	1.63568	2.76694	2.22933	1.55138	2.43896	1.39982	2.05139	2.15435	2.23162	1.5679	2.24443	1.92134	2.14758	1.88061	1.40339	1.80598	1.9766	1.73335	2.07848	2.32746	2.3506	2.46021	1.96364	2.34508	3.04725	1.80835	1.847	2.71513	1.96033	1.91451	2.15373	2.19658	1.78137	2.24285	2.27913	2.09915	2.49345	2.45289
@unitig_2|quiver	6343626	6344626	2.55946	2.95726	2.01817	1.43754	2.66376	1.71811	3.07407	1.54332	2.15897	2.37574	2.03292	2.49233	2.55618	2.37135	2.08165	2.69272	2.25625	2.28504	2.33037	1.77955	1.82385	1.17911	2.0412	1.7856	1.96835	2.4213	2.08007	2.16713	1.90601	2.15951	2.46045	1.92021	1.14808	1.91018	2.27514	2.34621	2.08575	2.93416	2.52797	1.90139	1.81672	1.67093	2.86845	1.6911	2.1423	2.2246	2.24435
@unitig_2|quiver	6344626	6345626	2.42083	2.27758	2.35587	2.58307	2.36738	2.61695	1.99698	2.96217	2.02185	2.33861	1.92197	2.04089	1.8955	1.6146	2.1499	2.26836	1.5429	1.91879	1.83962	2.08147	1.79009	2.5496	2.09171	1.91949	2.28221	1.68823	2.26476	1.79839	2.14491	2.0544	2.11097	3.08733	1.75655	2.26754	2.77721	1.81518	2.1883	2.30046	1.90102	2.58759	1.89237	1.53471	2.20472	2.17199	1.90723	1.93088	2.00642
@unitig_2|quiver	6348668	6349668	2.05312	1.95813	3.12707	1.93202	2.7147	2.11574	1.62942	1.96814	1.76743	2.05708	2.09168	1.95011	2.05829	1.76334	1.87328	1.93303	1.80447	1.82686	1.69595	1.15597	1.43479	1.45044	1.53876	1.94586	1.88308	2.02223	1.52179	1.85934	1.99117	2.47389	2.2103	2.58374	1.49459	2.1	2.2758	1.80974	2.24993	1.91044	2.3422	1.83066	2.02595	1.70262	2.50562	2.48502	2.38954	1.68196	1.84747
@unitig_2|quiver	6350039	6351039	2.70244	1.77231	1.84617	1.53893	1.32497	2.25244	1.93593	1.79065	2.13888	2.51028	1.89859	1.92821	1.49377	2.2017	2.36573	1.98772	2.02827	1.56753	1.65862	2.60118	1.8382	1.83926	1.92878	1.89825	2.2252	2.5905	2.21896	1.57797	1.5542	1.84792	1.84122	2.30597	1.6801	2.01089	1.83325	1.96485	2.50759	2.63823	1.41525	1.95617	2.13208	2.4565	1.87751	2.02469	1.87645	1.77308	2.61623
@unitig_2|quiver	6351039	6352039	3.03278	2.59797	2.57573	2.26096	2.12417	1.93645	2.60886	2.02247	1.43796	2.07147	1.69189	2.02249	1.5563	2.25174	2.33405	1.66001	2.01747	1.65607	2.49517	1.81408	2.5215	1.59169	2.51791	2.10535	2.19418	1.85133	1.59172	1.88331	1.87207	2.27714	1.8803	1.831	1.42427	1.96502	1.84079	1.82313	2.39206	2.24158	2.16181	2.05716	1.26793	1.61367	1.9066	1.63681	1.92263	2.31339	1.86932
@unitig_2|quiver	6353178	6354178	2.86022	2.17508	2.12669	2.62385	2.7265	2.23738	2.69851	2.72599	2.7708	2.07807	2.84499	2.78193	2.11895	2.71357	2.83487	2.54691	2.54394	2.41497	2.25114	1.49842	1.55768	1.20892	2.10098	2.06902	1.88015	1.40439	1.95642	2.11412	1.90042	1.54636	0.958527	2.00036	1.5101	1.9461	1.84397	1.95116	1.93624	1.83879	2.21486	2.17192	1.86256	2.08356	1.99378	2.05267	2.21375	2.42797	2.02893
@unitig_2|quiver	6354178	6355178	2.20846	1.96477	1.29916	1.87694	2.31485	1.76058	2.14333	1.99312	1.98249	2.02099	1.36291	1.17872	2.72723	2.56657	2.02562	2.20244	2.31487	1.89186	1.56242	2.37054	1.63661	1.49532	1.32943	1.74989	1.82645	2.07423	1.90464	2.3601	2.02725	1.70144	2.12584	2.25589	1.34596	1.7762	1.73853	2.19472	2.02937	1.94125	1.93225	1.55451	1.62532	2.13149	2.16573	1.73584	1.98041	2.31339	2.36072
@unitig_2|quiver	6355178	6356178	2.09945	2.40299	2.52522	2.36912	2.02379	2.40213	2.77345	2.1851	2.42546	2.44825	1.72222	2.5643	2.15975	2.13138	2.09548	2.61467	1.60835	1.84293	2.36849	2.44431	1.82753	2.30028	2.04088	2.22208	1.91917	2.09266	1.73712	1.78971	2.36097	2.53575	2.12524	2.12627	1.70918	2.07256	2.69921	2.15847	1.92317	2.16978	2.23121	1.93774	2.23115	2.05072	2.12378	2.12404	2.36004	2.49763	2.31794
@unitig_2|quiver	6356178	6357178	1.713	2.29726	1.5607	2.55595	1.82752	2.07957	1.58433	2.20481	2.74346	1.69227	1.87251	2.00988	1.56443	2.30088	1.79405	2.32007	2.02607	1.69325	2.28166	1.79935	1.65465	2.93142	1.4196	2.34106	2.57468	2.0371	1.87885	1.58831	1.91432	2.37654	2.14745	1.98361	2.28583	2.093	2.44454	2.18968	1.68109	1.93182	2.31836	2.00078	1.78156	1.86155	2.55473	2.33111	1.98644	1.83314	2.18136
@unitig_2|quiver	6358171	6359171	1.45962	1.42958	1.67649	1.67144	1.55561	1.8751	1.55366	1.34185	1.58814	1.83181	1.63776	1.89053	1.58986	1.76163	1.90199	1.59396	1.6244	1.64486	2.14608	1.62774	2.50636	2.76378	1.86254	2.26395	1.48246	2.01356	2.57118	2.06655	2.08415	2.19252	1.58524	2.16388	2.34309	1.60159	2.61836	2.3404	1.3214	1.96319	1.67084	2.41346	2.67668	1.76205	1.9588	1.94939	1.88275	1.97607	1.95578
@unitig_2|quiver	6360622	6361622	0.837082	1.92909	2.03646	1.63311	2.31078	1.43522	1.16993	2.39304	2.59256	1.89158	1.54208	1.9399	1.95196	1.77423	1.83637	1.6664	1.51303	1.65858	1.72538	2.35874	2.18657	1.78743	1.68016	1.98986	2.24617	1.69111	1.97696	1.88847	1.60494	2.13228	2.3866	1.70406	1.67856	1.96607	1.78044	1.31892	1.35835	2.37002	1.95744	1.31156	2.20919	1.86163	1.51472	1.34764	2.05079	2.03074	2.07891
@unitig_2|quiver	6361622	6362622	1.63674	1.97206	1.54165	0.65907	1.91603	1.51609	1.80156	2.4019	3.14419	1.87351	1.77311	2.20871	1.91179	2.16533	1.94558	2.42078	2.17471	2.6452	1.78648	2.17847	2.55023	2.54767	2.22374	2.0824	1.85869	2.55444	2.27996	2.17658	2.31111	1.79929	1.46232	2.11799	2.59741	1.65109	2.04097	2.86375	2.82706	1.97874	1.89874	2.56003	2.24048	1.83548	2.10219	1.89769	2.25761	2.36762	2.67639
@unitig_2|quiver	6362622	6363622	1.91939	1.91481	1.90568	1.53573	2.15246	1.33725	1.97097	1.585	3.18298	1.99344	2.35802	1.91088	2.58392	2.30701	1.37407	2.29866	2.34286	2.48822	1.62532	2.06928	2.43396	1.97235	2.44108	2.47831	1.96695	2.11223	1.6572	2.34458	2.25109	2.34856	1.73124	1.79775	2.75814	2.124	1.899	1.82801	2.70982	2.31511	2.19134	1.89898	2.26746	2.08301	1.97314	2.343	2.49093	2.04055	2.37723
@unitig_2|quiver	6364528	6365528	1.2079	1.65939	1.86754	1.52892	1.70917	1.98621	2.37667	1.81513	2.28219	2.42881	1.67662	1.95789	1.96048	2.21541	2.15753	2.07428	2.07924	1.65394	1.88496	2.11666	1.70136	2.46321	1.5663	1.91024	1.74843	2.13173	2.08452	2.5429	1.69979	2.4094	2.28193	1.79782	3.04517	1.61185	2.00111	2.10184	1.97538	2.61236	2.27534	1.8371	2.08194	2.20394	1.65904	2.30513	2.21782	2.42029	1.77438
@unitig_2|quiver	6365884	6366884	1.51934	2.20053	2.48058	2.67135	1.69783	1.89437	1.40299	2.53919	1.86876	2.38104	1.44743	2.09775	1.68698	2.13062	1.80033	2.48997	1.78133	2.24111	2.02722	1.66419	1.71177	1.99571	1.96704	1.52361	2.96459	2.06358	2.98004	1.62444	2.1562	2.19268	1.99595	1.49766	1.90656	2.12087	1.6946	1.78774	1.87386	2.42114	1.3492	2.34908	2.42331	2.5529	2.02501	2.2774	1.91315	1.75908	2.31008
@unitig_2|quiver	6366884	6367884	1.24026	1.35487	1.60584	1.7054	1.37162	1.67113	2.25065	2.32504	1.16892	2.49309	1.92616	2.25169	2.09975	1.84337	1.75103	1.97056	2.22324	2.05151	2.18316	1.81055	2.95577	2.19835	2.12161	1.35778	1.82071	1.96843	2.05361	1.84734	1.85393	2.28452	1.75792	2.22959	2.17184	2.19683	1.56629	2.0852	1.99049	2.00267	2.32573	2.29695	1.92542	1.88713	1.29512	1.45916	1.86766	2.6268	2.01991
@unitig_2|quiver	6368397	6369397	1.68729	1.45319	1.34685	2.20454	1.77864	1.69865	1.80008	2.1264	2.64328	1.7416	1.91961	1.91338	1.45231	1.67125	1.80632	1.87499	2.20316	1.67787	1.89016	1.74141	1.93815	1.4972	1.66735	2.05802	2.31519	1.64686	1.77189	2.12345	1.46091	2.08125	1.49774	2.12627	2.88379	1.66793	2.05153	1.94171	1.56049	1.76934	1.45645	2.26088	2.84846	2.62608	2.32533	1.992	1.98446	2.46336	1.52413
@unitig_2|quiver	6369397	6370397	1.96411	0.772728	1.82178	1.60212	2.09173	1.71811	2.14301	2.04231	2.34048	2.12337	1.44074	1.7932	1.77555	1.76591	1.83104	2.10098	1.8845	1.64838	1.56504	2.131	2.29395	2.1428	2.07515	1.977	1.79862	1.65708	2.21914	1.42812	1.93705	1.94741	2.13306	1.82216	1.98335	1.69437	2.24105	1.94366	1.5115	1.36577	2.09754	2.51177	1.39436	1.72847	2.72449	1.79013	2.08452	2.25886	1.63955
@unitig_2|quiver	6370397	6371397	1.17551	1.28426	1.7922	2.47632	1.96454	1.3073	1.89213	1.48503	2.39484	1.40216	1.54021	2.0339	2.03492	1.77517	1.75357	1.89407	1.48648	1.89702	1.87914	2.01623	1.78702	2.20404	1.66841	2.31518	1.3581	1.66394	1.34771	2.05293	2.1279	2.11766	2.12045	1.49794	2.19326	1.44884	1.97392	2.01495	1.98846	1.48795	1.62372	2.27844	2.19382	1.51641	2.11886	2.00285	1.94667	1.63919	1.57363
@unitig_2|quiver	6371397	6372397	2.87147	2.61043	2.39654	2.43563	1.75247	2.29787	1.77252	1.97935	2.88221	2.5253	2.11633	2.07008	1.88575	1.65098	2.03684	1.57103	2.03156	2.08385	2.10499	1.6437	2.52845	1.76993	1.26525	2.42766	1.75139	2.07399	2.06598	2.1342	2.27502	2.09802	1.63928	1.8475	1.49747	2.03515	1.88228	1.74292	2.02834	2.09534	2.4674	2.5161	2.49688	3.16654	1.81582	2.40917	1.85935	1.43567	2.45109
@unitig_2|quiver	6372397	6373397	1.61277	1.42413	1.67634	2.21417	1.58206	2.00966	1.39529	2.19695	1.83413	2.17635	1.80054	2.44137	1.95165	1.7898	2.33248	1.80646	1.80046	2.03653	2.15646	1.86875	1.37381	1.99906	1.69519	1.39922	1.67272	1.92566	2.21246	2.13651	1.48984	2.42624	1.58768	1.6967	1.40716	2.22305	2.27371	1.91084	2.11061	2.06727	2.38355	2.13406	2.00114	2.42441	2.38278	2.08887	1.92767	1.7753	2.48852
@unitig_2|quiver	6373397	6374397	2.08573	1.60426	1.60624	1.70033	2.25528	1.74382	1.67565	2.13055	2.07906	1.7432	1.21604	2.45609	2.32848	2.46547	1.7444	1.51524	1.69203	2.6171	2.0452	1.81494	1.82593	1.5956	1.77027	2.26829	1.3858	1.42796	2.07355	2.10654	1.84679	1.99575	1.68429	1.87736	1.96779	2.00343	2.41032	2.05622	2.3127	1.86411	1.48399	1.87728	2.0818	1.83744	1.85379	2.36172	2.52822	2.39202	2.10597
@unitig_2|quiver	6374397	6375397	2.44551	2.98189	1.99916	2.29935	1.83661	1.73619	2.26349	2.18739	1.86912	1.6741	2.05528	2.50447	2.23517	1.80401	2.18545	2.48915	2.42779	2.38584	2.13424	1.90254	1.85476	1.58937	1.83209	2.16105	1.94921	2.02998	1.97232	1.67405	2.12415	1.92603	1.77936	1.98362	2.37627	1.55536	1.79867	2.57465	2.21745	2.11921	2.3463	1.86593	1.72483	2.35024	1.85585	1.51594	2.14323	1.84626	1.60953
@unitig_2|quiver	6375397	6376397	2.22749	2.16655	1.90753	1.62858	1.51469	1.34755	2.01975	1.43666	1.65776	1.44987	1.84507	2.18347	1.98995	1.86977	2.0199	2.0931	2.44488	2.1057	2.11335	1.87276	1.59192	2.07522	2.13341	1.8003	1.87433	2.30931	1.62094	2.2843	2.21158	1.5546	2.02825	1.48987	1.63644	2.15216	1.83887	2.19875	2.03267	2.26611	2.50436	2.17084	2.36232	1.79207	2.2337	2.17579	2.21527	2.19886	2.41775
@unitig_2|quiver	6377165	6378165	2.44665	1.87312	1.64537	1.82078	1.90837	2.19461	1.41325	1.70102	2.36217	1.68796	1.89189	1.99203	1.88332	1.88772	1.79938	1.91705	2.34213	1.84082	2.00741	1.76669	2.02949	2.44456	2.12158	2.01326	2.09362	1.76456	2.26797	1.84247	1.88811	2.19895	1.65751	2.17683	2.34823	1.52622	2.37238	2.2866	1.91965	1.8746	2.05185	2.42938	1.93026	1.41788	2.66396	1.35041	2.23379	2.23014	2.1384
@unitig_2|quiver	6379039	6380039	1.40315	2.52284	2.60752	2.5326	1.91083	1.93729	1.83442	1.73716	2.05434	1.43145	1.81525	1.81631	2.1432	1.56474	2.38143	1.816	1.92296	1.70583	2.16972	1.96778	2.31546	1.72024	2.51084	2.54631	1.83678	2.37466	2.33881	2.13035	2.52353	2.76782	1.97318	2.52684	1.56452	1.87119	2.06553	2.42905	2.15834	1.64301	2.18914	1.78574	2.09857	1.94253	2.03854	2.05946	1.23193	1.85167	2.0345
@unitig_2|quiver	6380039	6381039	1.58888	2.11577	1.61332	2.70538	2.3912	2.28691	2.23296	1.7311	2.60387	2.11468	2.6304	2.61335	2.47661	1.70792	2.09959	1.92987	2.56838	2.19785	2.54856	2.17139	1.89821	1.77887	2.62048	2.50122	1.65908	1.19707	2.30152	2.07252	1.63163	2.21782	2.15537	2.25029	1.42199	2.07134	2.37638	2.01292	2.01767	2.41713	2.12668	1.85465	1.60178	1.63303	2.23328	1.59129	1.88697	2.15811	1.90741
@unitig_2|quiver	6381958	6382958	2.2967	1.90488	1.7125	1.63118	2.30594	2.03224	2.18853	1.43466	2.30679	2.24868	2.04225	2.34666	1.64189	1.59519	1.48641	1.9407	1.50314	1.78244	2.56848	2.2885	1.85858	2.09268	2.60668	2.74907	1.73241	1.92475	1.55984	1.47336	1.95993	1.92909	1.94547	1.90108	2.95877	1.98143	2.56466	1.42467	2.11897	1.94869	1.98937	2.24862	2.03105	1.96817	3.12073	2.41719	2.25774	1.57134	2.13882
@unitig_2|quiver	6382958	6383958	1.56085	1.7394	1.46145	1.55662	1.44429	1.42063	1.77478	2.15159	1.90804	1.78393	1.70982	2.03031	1.99245	1.59465	1.67111	1.85816	1.95798	1.69803	1.9939	1.94203	1.91651	2.32594	1.69935	2.18796	1.97274	2.2964	2.02023	1.87968	2.2992	2.16789	1.88894	1.88128	2.29034	2.11639	1.55822	2.03426	1.89853	1.92174	2.02116	2.15702	1.87698	1.88337	2.29871	2.73185	1.90343	1.81499	1.94507
@unitig_2|quiver	6383958	6384958	1.77189	1.96353	1.59958	1.49126	1.32697	1.94275	1.64882	1.78025	0.767487	1.83004	2.26338	1.38936	1.77339	2.02752	1.91368	1.90067	1.69725	1.9193	2.10816	1.26463	1.41437	1.69885	1.10865	1.75887	2.10378	1.58464	2.1012	1.76518	1.47113	1.68895	1.4453	1.66939	1.65105	2.14147	1.70701	2.01935	1.8373	2.20583	1.65707	2.00228	1.85732	1.8989	1.69078	2.45445	1.22732	1.6012	1.63557
@unitig_2|quiver	6385022	6386022	1.92572	1.82838	2.01661	2.57682	2.32546	1.69678	1.53712	1.61901	1.09648	2.19734	2.26019	2.03911	1.92662	2.14808	1.60925	2.04568	1.92835	1.86627	2.14982	1.90114	1.74985	1.74753	1.93677	1.8317	1.43881	1.61818	1.81206	2.39871	2.13054	1.61821	1.95832	1.48277	2.14806	1.58332	1.73785	1.75978	1.9656	1.81421	2.3262	1.86066	1.87917	1.63261	2.23403	2.13071	1.49505	1.59408	1.40635
@unitig_2|quiver	6386022	6387022	3.00774	2.27344	2.6366	2.1267	1.78975	2.35489	1.91098	1.90204	1.59432	2.44074	1.63216	2.23091	2.10252	2.30995	1.89924	1.95281	2.11603	2.11401	2.02265	1.77514	1.3059	2.30743	2.17619	2.24369	2.51404	1.64261	2.20282	2.41614	1.8574	2.83385	2.02076	1.99924	1.46841	2.12952	2.04924	2.22559	1.75237	2.1969	1.35485	1.56334	1.96887	2.22487	2.32047	1.93731	2.12925	2.31083	2.20015
@unitig_2|quiver	6387022	6388022	1.35737	1.88161	1.80933	1.40914	2.03224	2.84245	2.01975	2.02371	1.94818	2.18176	1.94376	2.30401	2.50223	1.50651	1.78858	1.94517	1.68278	2.03496	1.68284	1.63846	2.25559	1.81824	2.50693	1.6089	2.44007	2.1501	1.96863	2.16511	2.08744	1.5546	2.05554	2.17623	1.63644	1.93635	2.52064	2.6013	2.24423	2.09926	1.58612	2.31446	2.45979	2.19482	2.69437	2.34084	1.63746	2.16459	2.56895
@unitig_2|quiver	6388022	6389022	1.80437	1.77882	1.99916	1.25701	2.38139	2.1319	2.39046	1.6884	1.76021	1.90124	2.05528	1.82945	2.40594	1.90088	2.26256	2.34121	2.37203	2.12646	1.67982	1.34607	2.32486	1.78211	2.10374	1.99699	1.89264	1.7434	2.80677	2.0078	2.55866	2.19873	2.02491	1.85289	2.58509	1.55536	2.13955	2.11017	2.00589	2.21932	2.00196	2.11726	1.98475	1.4872	2.08619	2.30818	1.59431	2.22321	1.57173
@unitig_2|quiver	6389022	6390022	1.84182	1.35068	1.60755	1.89922	1.59842	1.14399	1.7596	1.8625	1.31117	1.36925	1.64722	1.4659	1.76562	1.70019	1.9082	1.84947	1.88139	1.91394	1.74956	2.20633	2.45934	2.0684	1.86392	1.94886	2.60404	2.11997	2.21027	1.61888	1.38423	1.65431	1.89059	1.7973	1.85213	1.75412	2.05708	1.85406	1.72948	1.65172	2.16345	2.00975	1.97626	2.12594	2.3254	1.86088	1.24035	2.08123	1.68619
@unitig_2|quiver	6390022	6391022	2.62869	1.90546	1.75366	1.97019	1.89109	1.99999	1.58636	2.56897	2.05063	2.20409	1.7592	1.73302	1.64971	1.73136	1.68424	2.09465	1.94451	2.00856	2.11033	2.28328	2.35251	1.94272	2.03583	2.62588	2.45838	2.41209	2.56339	2.2462	1.47239	1.77453	1.94306	2.08168	2.03694	2.12185	1.3896	2.14113	2.24767	2.31943	2.89151	2.36858	2.1472	2.17763	1.85585	1.61497	2.40324	2.22321	1.91193
@unitig_2|quiver	6391930	6392930	1.5296	1.74123	0.902281	1.42684	2.27758	0.790243	1.71093	2.07219	1.34278	1.99519	1.87822	1.2734	1.87951	1.57398	1.94504	1.73112	1.63617	1.57984	1.82854	1.90512	2.1585	2.02324	1.84706	1.91274	1.60782	1.97399	2.00338	2.01952	2.16045	1.79506	1.89046	1.51046	1.6241	1.52948	1.91214	1.79241	1.56727	1.96477	1.58112	1.91389	2.02003	1.92984	1.97053	2.52422	1.79913	1.97927	1.52655
@unitig_2|quiver	6392930	6393930	2.57028	2.76202	2.64466	1.6177	2.43941	1.16229	1.99595	2.03041	2.63767	2.74938	2.19128	1.92007	2.19023	1.72488	2.08825	2.23673	1.93439	1.95378	1.81432	2.79013	2.20494	2.07401	1.99616	2.14157	2.7532	1.946	2.08821	2.873	2.18645	2.06416	2.31974	1.98339	2.52928	1.63197	2.00782	2.15686	1.51291	1.91361	1.66746	2.32582	1.94772	1.85639	2.25262	1.65937	2.13405	2.18059	2.17219
@unitig_2|quiver	6393930	6394930	1.24132	2.5571	2.14398	2.25504	2.1502	1.82497	1.88147	2.12299	1.31196	1.61207	1.72018	1.56035	2.4361	2.16292	2.2927	1.69657	1.97371	1.91281	2.18013	2.35822	1.49951	1.74264	1.50057	1.84419	1.83267	1.90313	1.06927	1.5931	1.52825	1.48304	1.59016	1.34648	1.41685	2.24643	1.5877	1.99216	1.662	2.5688	1.6459	1.57643	2.0658	1.59587	1.82063	1.26958	1.60994	1.25933	1.75279
@unitig_2|quiver	6394930	6395930	1.56745	1.34961	2.34831	1.69257	2.14231	1.62948	2.07041	2.46572	1.29944	2.23226	2.0966	1.73015	2.03398	1.78064	2.32626	2.12835	1.81828	2.08166	2.34984	1.61095	1.59231	1.9899	2.02607	2.04417	1.92938	2.17422	1.56038	1.88546	2.21645	2.27828	2.18183	2.12199	1.51268	1.73032	1.749	1.68276	2.75373	1.90189	2.53063	2.69418	1.79375	2.25094	2.37743	1.8475	1.90608	2.16314	1.96274
@unitig_2|quiver	6395930	6396930	2.19104	1.83311	1.73964	2.36912	2.02379	2.18229	1.58847	1.50999	2.31656	1.79207	2.05121	2.03392	2.03777	2.0103	2.42319	1.4805	1.92435	2.38527	1.96191	1.62426	1.82753	1.59357	2.04088	2.27677	1.72117	1.61502	1.70235	2.14729	2.54719	2.20245	2.23437	2.12627	1.63088	2.26139	2.32424	1.84881	2.55787	2.0363	2.20252	2.69173	1.64633	1.5329	1.95103	2.35511	2.36004	1.60667	2.12894
@unitig_2|quiver	6396930	6397930	2.03488	1.87748	1.67139	2.2543	1.77498	1.43397	1.71147	1.6064	0.911692	2.11701	1.40598	2.08539	1.8027	2.18428	1.58405	1.66016	1.87238	1.67354	1.79603	1.3731	1.96888	1.79552	1.41959	1.7885	1.5961	1.77796	1.50185	2.52383	1.78345	2.88413	1.67488	2.15226	2.01708	1.88066	1.92114	2.09135	2.01159	1.80671	1.83376	2.3284	2.39825	1.59821	1.81428	2.65591	2.55606	1.57511	1.96909
@unitig_2|quiver	6397930	6398930	1.16586	1.7992	1.21356	1.22462	1.06127	1.3644	1.49721	1.83446	1.84123	1.69184	1.95338	1.80733	1.74649	2.07345	1.49755	1.53496	1.68763	1.59129	1.73789	1.87913	1.59378	2.37677	1.73524	1.73219	1.56468	1.64186	2.17226	1.7326	1.93767	2.0278	1.78271	1.63411	1.64181	1.94336	1.77271	2.27831	1.58435	2.00024	2.18063	1.87771	1.92319	1.90859	1.65939	2.03235	2.51779	1.76529	1.87008
@unitig_2|quiver	6398930	6399930	2.30792	1.37492	1.50392	1.59647	2.08426	2.28588	2.05809	1.80175	2.14406	1.57673	1.73686	1.88322	2.13292	2.50424	2.67401	2.12152	1.91262	2.22237	2.61794	2.38714	1.97999	2.63952	1.96648	1.65901	1.38748	1.55132	2.05852	1.63733	2.4671	2.20032	1.4848	1.81543	2.09934	2.04123	2.07585	2.00719	2.05067	1.66707	1.83071	1.95385	2.09597	1.53562	1.99784	2.62422	2.49876	1.90684	2.2124
@unitig_2|quiver	6399930	6400930	2.89785	2.4114	2.48308	2.84649	2.68001	1.65105	3.29289	1.92564	2.59388	1.66765	2.27357	2.58734	2.33275	3.03841	2.38709	2.1946	2.82235	2.17838	2.4156	1.77557	1.85368	1.95083	1.52997	1.46528	1.99706	1.54026	1.62621	1.65191	1.98235	2.16266	1.65733	1.98467	1.65251	1.8336	2.06829	1.8782	2.00778	1.72331	2.09207	2.13986	1.90078	2.12981	1.50584	1.94052	2.14659	2.29159	1.9322
@unitig_2|quiver	6400930	6401930	2.124	1.20595	1.44308	2.3653	1.84229	1.81476	1.20703	2.14768	1.64007	1.47795	1.26243	2.08573	1.99243	2.17994	1.99125	1.53876	2.00156	1.87834	2.0164	2.4639	1.45672	1.76063	1.72033	2.01316	2.24833	2.08242	1.63148	2.47832	2.03267	1.87676	2.19608	1.78846	2.1634	2.48438	1.60421	1.77115	2.2049	1.86845	2.54566	2.5099	1.71024	2.09449	1.62232	1.80238	1.89736	2.39744	1.7222
@unitig_2|quiver	6401930	6402930	2.62968	2.04883	2.06468	2.54591	1.90514	2.34322	1.62721	2.48185	2.58931	1.86106	1.68229	2.44833	2.11429	1.90031	2.33507	2.40956	1.72402	1.59928	2.16733	1.37279	2.14394	1.83312	2.47016	1.92258	2.50281	1.8342	2.44793	2.41622	2.27827	1.82824	2.20296	2.04432	2.09389	2.44883	2.76615	1.93392	2.09524	2.21502	2.5366	2.39851	1.77917	1.95366	2.00619	2.31616	2.04054	2.86922	1.86177
@unitig_2|quiver	6402930	6403930	1.89883	1.98143	3.06038	1.73805	2.24264	1.83229	2.08838	2.06641	1.89815	1.70206	1.47486	1.83387	1.7127	1.97152	2.09679	1.77049	2.20264	1.87247	2.12739	2.04622	1.84194	1.94825	2.56283	2.22772	1.91172	1.54261	2.17867	1.94433	2.38074	1.56737	1.72197	2.1264	1.63542	1.87845	2.07387	1.72331	1.67346	1.71907	2.1021	2.5651	1.88196	2.30339	1.72164	2.19362	1.53544	1.83704	1.95361
@unitig_2|quiver	6403930	6404930	1.4991	1.23761	1.39304	1.78714	2.08853	2.44889	2.10225	2.60947	1.51816	2.40762	2.57986	2.0947	1.90036	2.08253	2.26109	2.03407	2.63502	2.04179	1.86742	2.15446	1.70629	1.83238	2.06265	2.43975	1.6654	2.29132	2.35027	2.38095	2.24089	1.35093	2.17809	1.76606	1.12346	1.63589	2.42882	2.11128	2.59154	1.99947	2.19879	1.64295	2.59698	2.17624	1.92156	1.83197	1.85797	1.74515	2.6197
@unitig_2|quiver	6404930	6405930	1.49998	1.19343	1.53421	1.30283	1.1939	1.54907	1.78923	1.52452	1.39643	1.64087	2.37859	1.82138	1.54571	1.46117	1.87826	2.18084	1.55159	1.48188	1.7618	1.41101	1.72462	1.49868	1.80633	2.22309	2.00111	1.42917	1.34303	1.87841	1.84503	1.48696	2.11299	1.45509	1.52171	1.62279	1.74385	1.83039	1.22812	2.34866	1.70217	1.91886	2.62126	1.65714	1.24922	0.96218	1.68823	1.92984	1.58202
@unitig_2|quiver	6406794	6407794	2.80599	1.19818	2.13031	1.37949	2.03148	1.84691	2.12271	1.90652	1.83121	1.99704	1.85587	1.73044	2.07773	2.06736	2.39136	1.9475	2.03402	1.74599	2.16972	1.33122	2.279	2.65316	1.63104	2.50691	2.93761	2.2007	1.63602	2.12485	1.94308	1.47862	2.09261	2.40073	1.43652	1.91499	1.69387	2.55823	1.55552	1.8421	2.0087	1.98235	2.75221	1.71886	1.82049	1.93136	1.31596	1.94831	1.85372
@unitig_2|quiver	6407794	6408794	1.37693	2.31344	1.84766	2.26651	2.02375	1.63064	2.91074	1.60425	1.8274	1.82293	2.9581	1.87703	2.17605	2.29678	2.18298	2.15739	2.29578	1.9099	2.15613	1.40017	1.85824	2.42235	2.30039	2.07261	2.02847	2.55367	1.93932	2.05776	1.94595	1.54422	2.34346	2.28326	1.66551	1.73084	1.28725	2.17573	1.66622	2.09954	1.73753	2.0061	2.08988	1.95242	2.70101	2.3748	2.77023	2.30096	2.19018
@unitig_2|quiver	6408794	6409794	2.11025	2.33912	1.4506	1.54847	2.23439	1.1192	1.46594	1.98344	1.27629	2.10034	1.76557	1.84657	1.67754	2.28098	1.82486	1.74332	1.80801	1.65543	1.22361	1.84424	2.16226	2.3318	1.79318	2.05886	2.36702	1.98284	1.72493	1.90757	1.58357	2.02251	2.05207	2.03914	1.6589	1.75164	1.80686	2.33251	1.99128	1.68512	1.6185	2.28468	1.86071	2.4216	1.64693	2.08135	2.23732	2.13097	1.43677
@unitig_2|quiver	6411054	6412054	2.00916	1.8095	2.11838	2.32976	2.1004	1.69923	2.14615	1.78214	2.16898	2.1599	1.93384	2.15572	2.41927	1.68897	1.92127	1.7912	2.01474	1.76276	1.97866	2.12563	1.78738	1.63947	1.6588	2.59207	2.13306	1.88619	2.3278	2.25726	1.92897	1.55622	2.02176	2.03314	1.06408	1.68251	2.75472	2.49523	1.89565	2.26352	2.38822	2.09033	2.09186	1.9922	2.04518	1.45425	2.0561	2.38728	2.71178
@unitig_2|quiver	6413287	6414287	1.96862	2.0233	1.76712	1.37763	1.45147	2.21905	2.15971	1.85842	2.46396	2.24576	2.01107	1.346	1.72785	1.50746	1.97515	1.61938	1.41192	1.68254	1.76472	1.84784	2.30389	1.85542	2.27404	1.70035	2.13415	2.72925	2.17247	2.127	1.82489	1.77894	2.03948	1.65299	2.54576	1.97374	1.83031	2.11847	2.2378	2.26707	2.31567	1.88457	1.75458	1.95725	1.46487	2.16046	2.20255	1.84059	1.29042
@unitig_2|quiver	6416047	6417047	2.18324	2.33942	2.37478	1.49404	1.41995	1.86853	2.29674	2.29716	2.18589	2.27581	1.85947	2.09778	1.85547	1.59476	2.1427	1.67512	1.9851	1.96993	2.12511	1.59915	1.94273	2.66673	1.63295	2.58265	1.93708	1.95416	2.01623	2.21113	1.69494	2.03851	2.04705	2.40033	2.41875	1.43505	1.53336	1.61199	2.10717	1.60423	2.10231	1.85586	2.03616	1.86074	1.98758	2.10735	2.46562	2.39601	2.42401
@unitig_2|quiver	6417047	6418047	1.88039	2.15339	1.66847	1.77469	1.84389	2.37591	1.67748	1.90116	1.8552	2.32889	1.91538	1.83763	1.58473	2.02391	1.59486	2.04559	1.68687	1.8745	2.24157	1.94084	1.84816	1.99881	1.98212	2.39491	1.55155	2.3075	2.36857	2.3249	2.66788	1.81667	2.02369	2.47335	1.64717	1.38113	1.90646	1.9055	1.922	1.89487	2.09756	1.48641	1.3018	2.16536	2.18692	2.07012	1.66269	2.07598	2.0072
@unitig_2|quiver	6418465	6419465	1.60776	0.780429	1.60801	1.16387	1.49927	2.46035	2.28347	2.48698	2.60823	2.26064	1.88567	2.18128	1.60339	1.82878	1.55323	1.82261	1.62571	1.82377	2.19089	2.02543	2.75027	1.85102	2.75569	2.3934	2.37196	2.54125	2.26992	2.65748	2.20893	2.16136	2.43613	1.96858	2.18319	2.07042	2.13692	1.65733	2.06919	2.21281	1.8163	2.6811	2.09214	2.68385	2.04121	2.41268	2.69303	2.12472	2.50647
@unitig_2|quiver	6420184	6421184	1.46884	2.28038	2.17439	2.19511	2.59337	1.91756	2.22905	2.01653	1.55072	1.36377	2.32143	2.59958	2.06569	1.60231	1.93472	2.12112	2.19035	2.07493	2.34997	1.88253	2.00216	1.47649	1.77066	2.03775	1.45798	2.63581	1.8826	2.26804	1.81391	2.11847	1.65124	1.69618	2.12839	1.60724	2.53428	2.24228	1.91194	1.8691	1.91762	1.87008	1.6471	1.56055	2.21633	2.03552	2.36895	1.89219	1.74221
@unitig_2|quiver	6421184	6422184	2.18513	2.31545	1.89968	2.48157	1.98202	1.93584	2.84188	1.85961	2.93565	1.74611	2.13546	2.00365	1.70394	1.87178	1.91794	2.24879	2.21738	1.965	1.75979	2.06093	1.98087	2.12663	2.4187	2.54134	1.19401	2.34638	1.88715	1.82645	1.64299	2.05954	2.06256	2.21436	2.48346	1.71286	2.53937	2.2346	1.97346	1.74693	2.84087	2.4535	1.78037	1.671	2.35858	2.42575	2.01981	1.77232	2.59878
@unitig_2|quiver	6422184	6423184	2.65753	2.40683	3.003	3.4168	2.53802	1.13635	1.32896	1.57217	1.89995	1.76137	1.85673	2.20473	2.1822	2.4144	1.82116	1.91205	1.64383	2.15433	1.65855	1.7426	2.01319	1.9841	1.59218	1.92922	2.53731	1.50658	1.85612	2.005	2.1322	1.90237	2.02745	1.76487	2.1732	1.79964	1.9575	1.48446	2.15949	1.90405	2.01694	2.17694	1.89274	1.92064	2.82341	2.58007	1.34442	1.70195	2.27267
@unitig_2|quiver	6423184	6424184	2.11636	2.49107	1.20091	2.523	1.8586	2.02461	2.19443	2.57527	1.94831	2.28897	2.0971	1.51718	1.73274	2.13358	2.02236	1.661	1.99015	1.8095	1.80217	1.58634	2.31768	1.83238	2.07122	1.96353	2.38496	1.48819	1.61554	1.74269	2.09651	2.47182	2.28925	2.67741	2.03295	1.53592	1.91824	2.31901	2.01683	2.18859	1.9571	2.22377	1.97229	1.66438	2.37724	2.00794	2.43352	1.49077	2.20385
@unitig_2|quiver	6424184	6425184	1.24739	2.0251	1.86805	1.91619	1.87527	1.40409	2.19533	1.84208	1.51211	1.9101	1.57326	2.20589	1.6674	1.87016	2.06512	2.36105	1.82399	1.87386	1.72187	2.30667	1.93969	1.453	2.82304	1.94807	1.94907	1.87654	2.06321	1.54425	1.47462	1.72802	1.72891	1.94172	1.81484	1.78458	1.95295	2.5801	2.54285	2.61749	1.77926	2.45487	1.86656	2.2485	2.09145	2.55494	2.18044	1.77041	1.90478
@unitig_2|quiver	6425184	6426184	2.45645	2.0796	2.70572	2.03886	1.55672	2.42094	2.34227	1.56104	2.92559	2.16334	2.47322	2.03328	1.80168	2.38814	2.28505	1.76669	2.38765	1.89447	2.21755	1.82134	1.90067	1.84874	2.17127	2.24553	2.34595	2.50203	1.60867	1.96348	2.02695	2.28302	2.16416	1.77512	1.92996	1.81723	1.99735	2.39809	2.27923	2.17693	2.24653	2.2525	2.03359	2.00007	2.03854	1.89441	1.95419	2.09155	2.75271
@unitig_2|quiver	6426690	6427690	2.53824	1.36657	2.52915	1.82078	2.28972	1.97478	2.00574	2.05325	2.39847	2.16747	2.58276	2.04024	2.05408	2.32364	2.28131	2.3362	2.17484	2.40673	2.36616	2.14743	2.55489	1.70572	1.98575	2.01326	1.95218	2.0193	2.30274	1.9855	2.01225	2.04745	2.06675	2.37293	2.11331	2.41641	2.20194	2.25563	2.13122	2.542	2.25272	2.21395	2.1252	2.36722	2.08812	2.07663	2.03156	2.40148	2.2518
@unitig_2|quiver	6427690	6428690	1.37677	2.24021	2.27334	2.42604	2.26044	1.97595	2.65756	2.44595	2.1471	1.63397	2.9179	2.02968	1.82473	2.29553	2.13472	1.54228	1.99044	1.95726	1.75979	1.75553	1.53721	2.15996	1.79854	1.53207	1.9682	2.21484	1.9359	2.13369	2.12005	1.74653	1.82877	2.18	1.91266	2.37956	3.13842	1.66226	1.95374	1.95918	2.41119	1.58125	1.6321	1.8087	1.99553	2.13084	2.30843	2.12338	2.38577
@unitig_2|quiver	6428690	6429690	1.81736	2.51723	1.8313	1.64827	1.73215	1.24545	2.7199	2.20849	2.4218	1.85811	1.92579	2.21576	2.28285	2.48131	1.8881	2.33546	1.4482	1.9449	2.14312	1.80367	1.55451	2.20273	1.8012	1.87295	2.47905	1.77845	1.45051	1.97845	1.64855	1.6829	1.88728	1.45425	2.14814	2.45344	1.92471	2.41992	2.03568	3.01505	2.27211	2.02573	2.3154	2.19167	1.71634	2.04042	2.10858	2.47001	1.79709
@unitig_2|quiver	6432718	6433718	1.64914	0.917496	1.84617	0.990325	1.43392	2.47228	1.42809	2.08417	1.34024	2.1822	1.86569	2.53091	1.93287	1.59626	2.48139	2.18497	1.93533	1.75617	2.28045	1.8397	2.3083	2.032	2.20043	2.60918	2.36664	2.8134	1.76697	2.22163	1.83353	2.54482	2.35959	2.20791	1.96722	1.25557	1.49236	1.68616	2.32625	2.13768	2.33349	2.2075	1.74221	1.82361	1.87751	1.82664	2.39648	2.73258	1.86022
@unitig_2|quiver	6433718	6434718	2.33214	2.61791	2.58607	2.22876	2.13221	2.23516	1.96518	1.41362	2.34729	2.35224	2.18464	2.06011	2.27578	1.93987	1.89491	1.78974	2.46628	1.79819	1.48224	1.8789	2.86999	1.89897	1.24529	2.29359	2.00999	1.6606	1.67537	2.37516	1.78294	2.0829	2.37029	1.63252	1.75289	1.08643	1.63781	2.24273	2.51986	1.71621	1.82603	2.15502	1.85871	2.33296	2.51109	2.25231	2.35292	2.18676	1.4082
@unitig_2|quiver	6434718	6435718	2.46953	1.98471	1.65319	1.8996	1.75086	2.36706	2.43071	1.7365	2.16578	2.52891	1.52666	2.15654	1.93426	2.42422	2.4925	2.33217	2.09452	2.17547	2.19975	2.02534	2.01275	1.51349	1.68673	2.34828	2.4343	1.4377	1.77967	1.99373	1.59672	2.2344	2.47942	2.31887	1.72678	1.51803	1.80825	2.24273	1.64338	1.74958	2.19907	2.54997	2.83341	1.98774	1.96404	2.15328	2.1218	2.59797	1.7862
@unitig_2|quiver	6435718	6436718	1.96518	1.75651	1.80748	2.02947	1.82559	1.24931	1.37848	2.2601	2.16651	1.18584	1.50266	1.30818	1.68133	1.65314	2.18371	1.28777	2.06404	1.82798	1.98407	1.45424	2.24039	1.94022	2.0336	2.47831	2.13667	1.7938	1.90058	2.17771	2.0028	1.56076	1.97678	1.34018	2.18389	2.04307	2.03535	2.26153	2.46803	1.08041	2.16265	2.25802	2.81979	1.62272	1.7716	2.21096	1.94201	1.59507	2.22603
@unitig_2|quiver	6436718	6437718	1.73621	0.775054	1.66019	1.15171	1.90731	2.30454	1.42081	1.70241	1.18635	1.69059	2.16063	2.05553	1.8033	2.21014	1.95238	2.2247	1.95251	1.66292	1.55357	2.77218	2.21273	2.00447	1.59216	1.98613	1.48607	3.13119	2.07442	2.22538	1.56829	1.77286	1.89494	2.58216	1.34861	1.71937	1.72856	1.98284	1.98445	1.5476	2.53568	1.86307	1.94256	1.9967	1.91556	2.93718	1.82645	1.76641	1.77243
@unitig_2|quiver	6437718	6438718	1.43749	1.46112	1.59692	1.62164	1.76493	1.54805	1.52529	0.966134	1.63801	2.29398	2.17293	1.61127	1.59865	2.11276	1.32083	1.94865	1.58892	2.43051	1.78725	1.95876	2.07534	2.05797	2.28813	2.39909	1.87488	2.45437	1.51856	1.85719	2.70284	1.40515	2.13551	1.68701	1.08452	2.05332	1.64813	2.13394	1.93684	2.01588	2.33081	2.12639	1.82713	1.63888	1.6379	2.04051	2.06166	2.48585	1.78267
@unitig_2|quiver	6439857	6440857	2.24707	1.90319	1.61074	2.00975	1.83527	1.06954	1.40296	1.10248	1.16336	2.08111	1.79123	1.725	2.00446	1.87132	2.02545	1.90726	1.87609	1.85304	2.52915	1.19852	1.44528	1.59666	1.65741	2.04367	2.6397	1.96548	2.63962	2.24115	1.55452	1.46701	1.92785	2.10044	1.35959	2.26021	1.5267	1.65445	2.01031	2.60459	1.80895	1.38994	1.79197	1.46765	2.42669	2.06429	1.62968	1.8797	1.60075
@unitig_2|quiver	6441291	6442291	1.73025	2.70358	2.03624	2.38447	2.17311	0.978591	2.21832	2.29624	2.2629	2.22825	2.64728	1.36638	1.87437	1.76723	2.15415	1.79802	1.59029	1.71021	2.11596	1.34712	2.00713	2.35209	1.75179	1.99503	1.68298	1.3527	2.17762	1.67251	2.13069	1.46257	2.0374	1.10159	1.92976	1.9483	2.14297	1.76723	1.95226	1.48377	1.83389	2.57166	2.02058	2.29985	2.46904	1.65567	2.0788	1.8894	1.77421
@unitig_2|quiver	6442291	6443291	3.32659	2.67311	3.87148	3.6584	2.38635	2.44674	2.35832	1.96501	1.87558	2.56032	2.53594	1.89418	1.59963	2.37834	2.73316	1.67395	1.25526	1.44546	2.11335	2.16563	1.84079	2.65344	1.72593	2.10108	1.9309	2.56405	1.96863	2.21278	2.64609	1.8879	2.30108	2.43769	2.52392	1.80147	2.14566	1.79619	1.70021	2.63318	2.21741	2.6735	2.03742	1.82084	1.68665	2.40686	2.1286	2.09606	1.51055
@unitig_2|quiver	6444116	6445116	1.54764	2.18445	1.76293	2.70498	2.38686	1.35807	1.53296	2.28331	2.34781	1.81576	1.57469	2.01091	1.85637	2.24723	2.08305	1.6252	2.10879	1.87455	2.26693	1.87735	1.82187	1.81879	1.62064	1.96074	2.06118	1.75879	2.20595	2.43934	2.35265	2.9497	1.50696	1.8226	2.69295	1.7335	1.70999	1.92648	2.30565	1.74423	2.24965	1.8812	1.11914	1.62654	2.25892	2.09569	2.06122	2.24626	1.38346
@unitig_2|quiver	6445116	6446116	2.67426	2.17831	2.70686	1.99622	2.1183	1.96539	2.06229	2.58627	2.52097	2.12728	2.11773	1.92707	1.97813	2.28642	1.90305	2.13532	2.3029	2.16217	2.27726	2.08044	1.82918	1.85587	2.06639	1.99369	2.06069	2.35285	2.04173	1.79086	2.58522	2.37926	2.24024	2.35772	1.91942	1.74954	1.79378	2.17853	2.50234	2.19875	2.30256	1.89776	1.69408	1.89878	1.8589	1.67308	2.50157	2.12147	2.13688
@unitig_2|quiver	6446116	6447116	1.5238	2.26573	2.43215	2.24014	1.8623	1.99462	2.52269	2.21775	1.16439	2.74223	2.57174	2.16682	2.25367	2.52549	2.01775	2.0256	2.75017	2.04578	2.28591	1.74848	2.76242	2.09928	2.19951	1.77301	2.46007	1.66911	2.05983	2.36633	2.13155	1.96743	2.0184	1.85125	1.95391	1.83202	1.8377	2.14836	1.86829	2.06103	2.00653	1.99347	1.67173	1.92412	2.19653	2.10727	1.80869	2.08891	1.6039
@unitig_2|quiver	6447116	6448116	2.45595	1.54975	1.96321	2.45323	2.25374	1.79751	2.4582	2.41224	1.88464	1.95741	1.4462	2.08796	1.8761	2.14744	2.56254	2.51067	1.96544	1.78237	2.01125	1.73964	2.5144	2.00773	1.99662	2.15544	2.22502	1.8613	2.2287	2.08694	3.038	2.00979	2.06034	2.15436	2.32423	1.97971	1.92716	2.2497	1.98036	1.72123	2.01891	1.95556	2.23027	2.85781	2.20975	1.77597	1.96224	2.08229	2.30217
@unitig_2|quiver	6450039	6451039	1.7115	1.78781	2.05695	1.55057	1.25573	1.45418	2.65315	2.21357	2.2204	1.64651	1.25943	1.84213	1.94832	1.94436	1.78122	1.75714	1.55975	1.48712	1.92323	1.39334	1.64532	1.60682	1.75736	1.66688	2.2798	2.31006	2.4152	1.5771	1.98721	1.90546	2.6135	2.27579	2.18402	2.29903	1.85981	2.042	2.28627	1.86905	1.76969	1.98849	2.04273	1.85918	1.77261	1.85686	2.37396	2.12826	2.49185
@unitig_2|quiver	6451039	6452039	1.80437	2.44367	1.40997	1.53131	2.7355	2.21983	2.30581	2.3635	2.52256	2.05266	1.89079	1.92588	2.1132	2.50632	1.66497	2.21793	2.53932	2.22078	2.01466	1.49251	1.8271	2.29608	2.00187	1.91496	2.26037	1.93445	1.83325	1.74557	2.31037	2.41083	2.32501	1.98362	1.93253	1.90604	2.75315	1.86244	2.58013	2.15258	2.20283	1.79412	1.75732	1.91872	1.74068	2.0441	2.43213	2.36028	2.13874
@unitig_2|quiver	6454111	6455111	1.64536	1.42102	0.994842	1.29853	1.28197	1.77116	1.52169	2.2645	1.55367	1.69811	1.56462	1.1893	1.59003	1.96824	1.52979	1.53311	1.4846	1.45764	1.80145	2.12606	2.37826	2.17263	1.94502	1.67358	2.41892	1.91958	1.60879	1.6751	1.95862	2.267	2.12834	1.84332	2.78833	2.09532	1.59455	1.91261	1.5452	1.80711	1.74512	2.02508	1.90507	1.82719	1.76824	1.4841	1.82041	1.81728	1.64166
@unitig_2|quiver	6455111	6456111	2.01098	1.56655	1.66019	0.932271	1.74387	2.2166	1.88633	1.81982	2.16651	1.9682	2.22643	2.15196	1.87648	1.65314	2.14515	2.29866	2.02686	1.96946	2.58199	1.60068	2.57222	1.94022	2.27129	2.01347	1.96695	1.95301	2.45688	1.89163	1.41311	1.74256	1.97678	1.79775	2.15778	1.58449	1.52402	2.07573	1.83333	2.215	1.90439	2.0785	2.55987	1.85286	1.91556	1.97989	2.14425	1.73214	1.65903
@unitig_2|quiver	6456111	6457111	1.49934	1.26066	1.68907	1.81966	1.44416	1.91012	2.2597	2.09278	2.07514	1.76019	1.37208	2.06589	2.02051	2.23635	1.80567	1.68672	2.05088	1.51121	1.92826	2.48238	2.60608	2.46002	2.56691	2.56082	2.42262	2.19121	2.5781	2.34262	1.41976	2.25195	2.26525	1.62253	1.97786	2.00739	2.23244	1.54248	1.89004	1.35806	2.21373	1.74658	1.56141	2.10904	1.86579	1.22556	2.52827	1.88853	1.47364
@unitig_2|quiver	6457111	6458111	0.966877	1.88108	1.7078	1.55663	1.23438	2.12801	1.7379	2.0424	1.94452	2.58583	2.5066	2.58139	1.91384	1.95046	1.77458	2.87711	2.29925	2.22684	2.09848	1.90974	2.03276	2.56544	2.07002	2.32101	2.68438	2.09101	2.24184	1.97923	1.6338	3.0079	1.65462	1.96225	1.73423	2.33218	2.16282	1.842	1.91456	2.03975	1.80396	1.62872	1.61691	2.35813	1.64651	2.19435	2.31611	2.63633	2.06666
@unitig_2|quiver	6458502	6459502	1.64149	2.40299	2.23062	2.2594	1.86035	2.05039	2.01168	1.97963	2.67958	1.66588	2.44599	2.29911	1.4767	1.98608	1.72921	1.97362	2.1474	1.58355	1.45965	1.71212	2.07641	2.30028	2.34649	2.19474	2.17376	1.9016	2.05004	1.86122	1.46091	1.92975	2.53448	2.12627	2.41394	1.82978	2.76739	2.74682	2.43697	1.93619	2.74772	1.79412	2.62103	1.6192	2.03741	2.6522	1.8689	1.70947	2.43134
@unitig_2|quiver	6461878	6462878	2.71527	2.8407	1.99204	2.47782	2.19969	1.50058	2.11742	2.07563	1.52157	1.88787	2.14991	1.90006	2.38174	2.09698	2.42801	1.91965	2.00407	1.75985	2.86637	1.61761	1.71235	2.5651	2.31603	2.27591	1.74644	1.64036	2.17753	1.60748	2.22191	2.05407	1.62992	2.17961	2.21865	1.79663	1.50754	1.92382	1.80381	1.90091	2.60999	2.08184	2.16171	1.89618	2.16983	1.77485	2.18874	2.74214	1.45767
@unitig_2|quiver	6463498	6464498	1.82795	1.62216	1.44782	1.73916	2.0136	2.80681	2.29557	1.94711	1.88614	3.19348	1.84299	2.19513	2.66911	2.23173	2.10333	2.0181	2.22654	2.25483	2.12584	1.3852	2.2609	2.19739	2.42485	1.72826	1.91687	2.20745	1.88496	2.12922	1.92967	2.44304	1.82513	1.53648	3.21228	1.95487	2.44556	1.75117	2.17565	2.03167	2.09267	2.33093	2.33496	2.16246	2.233	2.30901	2.17006	2.08632	2.09158
@unitig_2|quiver	6464498	6465498	2.01208	1.6118	1.76262	1.36826	1.23173	1.95755	1.47106	1.59878	1.26473	1.58306	1.31228	1.67904	1.5741	1.45193	1.8949	1.64427	1.61156	1.6113	1.63654	2.40105	2.37671	1.93137	2.52325	1.93104	1.77647	1.50279	1.66326	1.87025	1.64909	1.37869	1.60816	1.43018	1.79091	1.95558	1.98704	1.39892	1.53436	1.9567	1.7089	1.77917	2.27041	2.35328	2.16221	1.94616	1.40334	2.34845	1.36344
@unitig_2|quiver	6465823	6466823	2.0901	1.56501	2.30032	1.68344	1.65089	2.2269	2.14671	2.08242	1.94818	1.72748	1.87797	1.6531	2.06313	1.86977	2.54039	1.96982	1.66419	2.05854	1.77851	2.10706	2.39385	1.78612	2.03154	2.56591	2.55322	2.50037	1.79478	1.56913	1.55982	1.6758	2.32836	1.84939	1.42762	1.7745	1.83887	1.73426	2.12334	2.39959	1.93046	1.66818	1.4526	2.22359	2.63678	1.94472	2.44639	1.71911	1.81295
@unitig_2|quiver	6466823	6467823	1.36289	1.4203	1.90729	2.47736	2.3214	1.61269	2.09582	1.84058	1.77426	2.75194	1.9455	1.86651	2.06004	1.70744	1.85853	1.81032	2.24533	1.75418	1.83687	1.88722	2.17006	1.64149	1.70806	1.6664	1.81752	2.35889	1.97641	1.776	1.61592	1.659	2.35723	1.9848	1.6404	1.85672	2.30459	2.25913	3.21955	2.15138	1.94749	1.8362	1.7309	1.78863	2.36109	1.77782	2.25683	2.5612	2.21927
@unitig_2|quiver	6468537	6469537	2.39589	2.096	1.52536	2.41426	2.26717	2.20111	2.33412	1.94205	2.55605	2.19733	2.57111	2.13336	2.4434	1.82383	1.46219	2.64672	2.05342	2.28924	1.71766	1.44466	2.08291	2.15389	2.16895	1.44022	2.36895	2.08764	1.75075	1.65016	1.95074	1.95855	1.92209	1.78316	1.60549	2.2582	2.00055	1.81789	2.25175	2.48065	1.5617	2.17766	2.3896	1.73956	1.75145	2.39273	2.12877	2.17767	2.31989
@unitig_2|quiver	6469537	6470537	2.41199	2.17074	1.7922	2.25688	1.9373	1.61507	1.34196	1.51438	1.55989	2.56308	1.34282	1.55175	1.86416	1.8236	1.52224	1.47492	1.96976	1.94418	2.02264	1.89908	1.95294	1.85068	2.07589	2.47924	1.72583	2.46001	2.39077	1.52846	2.50033	2.20856	1.87491	2.28235	2.03665	1.66464	1.7353	1.45756	1.86756	2.25547	1.68111	1.88349	2.06386	1.86163	1.65819	2.29994	2.61115	2.32455	2.14064
@unitig_2|quiver	6472040	6473040	1.34579	1.56174	1.10872	1.12926	1.77259	1.54438	1.79208	1.93637	2.08351	1.99088	1.91117	2.0619	1.71061	1.98491	1.56839	1.78829	1.5235	1.88897	1.65753	1.4617	2.02362	2.10348	1.78947	1.67837	1.51416	1.93591	1.88229	1.72185	1.5475	1.85898	1.5719	2.17107	1.50238	2.29309	1.94907	2.13164	1.92033	2.16636	1.86587	1.04627	1.60558	1.41227	1.98718	1.77927	1.76031	2.17611	1.75385
@unitig_2|quiver	6473706	6474706	1.68515	1.34716	1.28626	1.4392	1.87639	2.50814	2.23504	2.14145	2.64365	1.87211	2.14116	2.54233	1.90454	2.03384	2.15246	2.03752	1.28647	1.88496	2.0348	1.89865	1.57455	1.39948	2.02603	1.99222	1.44966	2.17664	2.06462	1.5128	2.49365	2.27965	1.99838	1.66875	1.33261	1.41739	1.86013	2.82921	1.93407	1.87712	1.72005	2.40656	2.31423	1.8268	1.97929	2.53171	2.38901	1.60084	1.92308
@unitig_2|quiver	6474706	6475706	2.2407	2.08588	1.87862	1.24367	2.04467	1.99099	2.11418	1.79486	1.15434	2.63189	2.38709	2.05719	2.1755	2.42837	1.47196	1.65639	2.3954	2.14145	1.8732	2.38965	1.76989	1.88352	2.48833	2.49388	2.07948	2.6838	1.88694	2.19956	2.54831	2.1155	2.45573	1.84332	1.11778	1.87951	2.10588	2.31516	1.69632	2.17418	2.06077	1.66604	2.91226	2.57516	1.59549	2.37537	2.77379	2.15996	2.24646
@unitig_2|quiver	6476775	6477775	1.55035	1.8823	2.38444	1.99243	1.61883	1.66185	1.38819	1.84709	1.90633	2.53657	1.85414	2.02286	2.1094	1.83706	2.02915	2.11202	2.18173	1.65804	1.84163	1.98414	1.6506	1.65752	1.68303	2.09961	1.81302	1.45925	1.41622	2.0319	2.106	1.56921	1.67516	2.39518	1.58451	1.88155	1.73317	1.91792	2.19713	1.79841	2.03923	1.85278	2.27913	2.16944	1.77992	1.85359	1.91851	1.4494	2.15164
@unitig_2|quiver	6478365	6479365	1.9337	1.94062	2.11713	2.11055	1.62574	2.03043	1.4411	2.00253	2.52866	1.83399	1.94577	2.12128	2.41218	1.65935	1.90257	1.61688	1.86526	2.26057	1.68579	2.00004	2.29445	2.23076	1.86716	1.87367	1.66757	1.47182	2.13743	2.18126	2.63884	1.83724	1.35689	1.36573	2.48515	2.0848	1.76403	1.38646	1.36048	1.65424	1.98364	1.37826	2.6559	2.04033	1.6176	1.76274	2.02976	1.63898	1.86371
@unitig_2|quiver	6480867	6481867	2.07936	2.55054	2.39538	2.06221	2.09991	1.7718	2.26146	2.23416	2.27153	2.44939	2.00411	2.51615	1.83277	2.54306	2.17959	2.07351	2.52793	1.71683	1.70766	2.70727	1.84822	2.03198	1.45356	1.46607	1.75436	1.62315	1.49639	1.58831	2.13158	2.40684	1.76549	2.70265	1.55496	2.22788	1.72868	2.22065	1.9531	1.96519	2.49053	3.042	1.78156	1.71771	2.72749	2.10004	1.72643	2.07302	1.57656
@unitig_2|quiver	6482672	6483672	2.46355	1.61458	1.71384	1.60778	1.92379	1.40203	2.33705	2.40072	1.65806	1.79052	2.06817	2.13145	2.00274	1.98083	2.68065	1.87176	1.75563	1.96887	2.14735	1.84806	1.84953	2.23639	2.02812	2.48027	1.72174	2.5867	1.96257	2.03407	1.5457	2.13161	1.9162	2.57433	1.41393	2.32696	2.11906	2.0813	2.39632	2.41164	2.30704	1.95301	1.60649	1.68408	2.17254	2.39278	1.59898	1.69798	1.98827
@unitig_2|quiver	6484594	6485594	2.08573	1.50928	1.65534	1.86491	1.62878	1.30414	2.60671	2.1599	2.7325	2.09652	2.0714	1.8534	2.49924	2.29595	2.11066	2.13163	1.82214	1.98044	2.14087	1.63921	1.90889	2.17381	2.24567	2.18626	2.4607	1.84191	3.29046	2.20189	1.9399	2.02605	1.98439	1.64857	2.64645	2.30016	2.44441	2.05622	1.88957	2.69836	1.71355	1.98499	1.39952	1.89498	2.14171	1.9656	2.06597	2.49482	1.84136
@unitig_2|quiver	6485594	6486594	1.71166	1.53275	1.67115	1.47406	2.39016	1.85431	2.24971	2.0206	1.88287	2.05025	1.67662	2.48826	1.71653	1.97323	1.90692	1.80306	1.80042	1.86616	1.76538	1.70663	1.70136	1.94924	2.0417	2.15633	1.88986	1.65409	2.01498	2.13763	2.97229	2.47	1.73628	2.38613	1.55734	2.15136	1.83067	1.48253	2.21717	1.84485	1.55796	2.59109	1.52961	1.39843	2.14851	1.61192	1.87113	2.18042	1.43418
@unitig_2|quiver	6486594	6487594	2.55943	2.01092	2.44369	1.79814	1.67927	1.53778	3.20677	2.24188	2.34604	1.83075	1.93982	2.17744	2.06669	1.88274	2.29676	2.35394	2.50299	2.21109	1.88197	1.80182	1.91385	1.6421	1.70382	2.42186	1.71693	1.71792	1.59007	2.43985	1.76464	1.74929	1.65266	1.88821	2.39459	1.55979	2.28795	2.12836	2.46821	1.58281	1.76973	1.16535	2.23664	1.56716	2.1313	1.57801	2.56072	2.70337	1.50465
@unitig_2|quiver	6487594	6488594	1.70436	1.51911	1.87274	1.77529	2.09961	1.21825	2.6226	1.66861	1.54371	1.49494	1.66895	2.03154	1.48815	1.95932	2.19754	2.00371	1.93057	1.94221	1.51071	2.48379	1.95452	1.29235	1.66124	2.7117	1.55958	2.27593	1.79524	2.30339	2.3899	1.69904	1.80594	1.79476	1.45937	1.89935	1.72829	2.37533	2.08038	2.00054	2.55572	2.02635	2.09861	2.30934	1.49023	2.518	2.50548	2.632	2.29952
@unitig_2|quiver	6488594	6489594	2.66108	2.19547	2.06831	1.74804	1.30339	1.36073	1.88453	2.12853	1.44598	2.52358	1.93792	1.94975	2.11013	1.86584	2.64468	2.31961	2.2467	2.71333	2.69088	2.46855	2.17605	1.81088	2.1186	1.95204	2.46603	1.87989	1.85018	2.07054	1.9828	1.9157	2.11163	1.81175	2.71145	2.46951	2.51724	2.22226	2.00214	2.11233	1.87085	2.03853	1.58566	2.84007	1.66491	2.29094	1.59969	2.66351	2.18782
@unitig_2|quiver	6490819	6491819	1.26144	1.59333	2.11112	2.28217	2.54354	1.34119	1.96594	1.59221	1.89698	1.62007	1.98554	2.43398	1.95044	1.82613	1.59102	1.83813	1.98421	1.78985	1.62611	1.98687	2.1468	2.38148	1.72785	2.24895	1.90558	2.60373	2.58882	2.17161	2.1476	1.68498	1.96929	1.59282	2.21295	2.62675	2.14604	2.38235	1.99307	1.49246	1.89953	1.50608	1.4332	2.38317	1.95466	1.49514	1.96901	2.00977	2.2248
@unitig_2|quiver	6492569	6493569	1.94176	1.7155	1.90096	2.51879	1.70041	1.42841	2.64438	2.12868	2.23214	2.17885	2.25267	1.87766	2.47912	2.62741	1.58786	1.8481	1.70287	1.72561	1.84724	1.63895	2.32486	1.62149	2.23957	2.27042	1.7512	1.36128	1.13787	2.34155	2.18623	2.07753	2.29773	1.59142	1.72371	2.01395	2.54862	2.57465	2.45924	2.41954	1.74371	2.4763	2.56957	1.71735	1.91343	2.07711	2.2299	1.94906	2.36554
@unitig_2|quiver	6493879	6494879	2.01807	2.40842	2.33865	1.77277	1.56069	1.05906	2.06433	1.95648	1.35547	2.05007	2.43172	2.04578	2.05408	2.44209	1.79744	2.89706	1.9612	2.28718	2.3953	1.42946	2.05181	1.81201	2.16456	2.48276	2.08505	2.13972	1.80025	1.81936	1.51144	2.48352	2.50716	2.28326	1.92654	2.29732	1.96903	1.27772	1.5151	1.63236	1.76622	1.68296	2.57722	2.55654	2.12517	1.81363	1.93241	1.95828	1.88778
@unitig_2|quiver	6494879	6495879	1.77834	1.64153	1.70321	1.38342	2.00648	0.840685	1.54478	1.4398	2.45718	2.05708	2.19038	2.33584	1.27767	2.10239	1.73834	1.93303	1.61859	2.2513	1.67203	1.56599	1.57306	1.57894	1.7425	1.91852	1.51535	2.62723	1.79994	2.02621	1.83599	2.29209	2.04661	2.09348	1.49459	1.85722	2.10536	1.71684	2.37082	2.7447	2.65785	2.1179	2.09093	1.64508	1.52669	1.89085	2.04286	1.92184	2.03647
@unitig_2|quiver	6495879	6496879	2.17735	2.51147	2.30752	2.00787	2.48907	0.769613	1.88129	1.62157	1.93328	1.72102	2.08424	1.68663	1.80407	1.68082	2.63198	2.10934	2.11433	1.64837	1.43477	2.6312	1.81497	1.41779	1.52411	1.81146	2.01872	2.28531	2.38021	1.83786	1.61998	1.62438	1.58733	2.54065	1.09055	1.38587	2.31648	2.16559	2.26508	1.99301	2.87516	2.04464	1.82308	1.80781	2.5305	1.6932	1.9979	2.18111	2.0736
@unitig_2|quiver	6496879	6497879	1.73514	2.07078	1.47809	2.5896	2.03725	0.970663	1.63516	2.71741	1.61444	1.01292	1.80263	2.34769	1.75116	1.95965	1.83104	1.90374	2.01461	2.2143	1.85204	2.10171	1.82385	1.69308	2.24493	2.16841	1.82691	1.33865	2.18438	1.95258	2.03016	1.55351	1.88751	2.44315	1.33079	2.34179	2.07061	2.31525	1.81374	1.76621	2.9297	1.86549	1.78423	2.24629	1.94711	1.49304	1.73784	2.05326	2.35775
@unitig_2|quiver	6497879	6498879	1.89596	1.74123	1.44237	2.5789	1.84175	1.66959	3.36144	2.36571	2.64966	2.14661	2.273	2.04486	2.12345	2.25207	2.29203	1.73112	2.54697	1.8628	2.09162	1.81726	0.969427	1.79838	1.7452	1.83071	2.17356	2.13321	2.35106	2.54398	1.85008	2.49195	1.64492	2.0334	1.46749	2.44664	2.28712	1.51372	2.17175	1.49759	1.92546	2.09341	1.59766	2.59151	1.7114	2.06208	2.05915	1.60233	2.09355
@unitig_2|quiver	6498879	6499879	1.22933	2.62461	1.54324	2.42398	1.91483	1.43484	2.39257	1.95028	1.77202	2.19587	1.85382	2.17857	2.25732	2.0103	1.70993	1.7024	1.96152	1.81935	1.57924	2.50288	1.82753	1.78631	1.49757	1.97599	2.00404	1.48765	2.18912	1.95658	1.67817	2.38425	1.44317	2.58384	1.39595	2.09954	1.91517	1.87978	1.62094	2.00293	2.08774	1.32737	2.03621	2.79869	2.00861	1.92598	2.24448	2.22349	2.28014
@unitig_2|quiver	6499879	6500879	1.73095	2.13865	2.07184	2.20725	2.36669	2.0245	2.02343	1.64246	2.09911	2.14972	1.81218	2.10838	2.14848	1.74323	2.53801	1.44578	2.38315	2.45088	1.8913	2.0158	2.23822	2.33105	2.63725	2.29299	2.24169	1.44426	2.37754	1.56048	1.81085	2.09785	1.72556	1.86485	2.48111	2.44246	2.40555	1.77638	2.38742	2.04397	2.58089	1.40124	2.21676	2.08571	1.63379	2.1686	2.7357	1.63511	1.62068
@unitig_2|quiver	6500879	6501879	1.63694	1.80515	2.14081	2.05881	1.75088	1.72114	1.97021	1.97072	2.02996	1.91125	1.89693	2.35961	2.00457	1.5865	2.08833	1.51915	1.83851	1.64624	1.90052	1.78362	2.3876	1.82882	2.03111	1.79878	1.76321	1.45521	2.29777	1.52677	1.41548	1.8153	1.66624	1.47354	1.52755	1.9674	1.61109	1.87365	1.72218	1.59247	1.26304	1.61358	1.36458	1.73628	1.57811	1.55479	2.43747	1.40185	1.77968
@unitig_2|quiver	6504670	6505670	1.72887	1.93202	2.25924	1.35223	1.68397	2.26317	1.91863	2.29847	2.40118	2.2398	2.61893	1.42218	1.73596	1.66372	1.63895	1.92335	1.95368	1.96519	1.28915	2.11285	1.47656	1.69386	1.55281	1.78503	1.85634	2.09029	2.2712	2.57989	1.99068	2.45769	1.55151	1.61704	2.31852	2.14033	2.14726	1.55207	2.11501	1.90205	2.52626	2.65951	1.50182	2.18918	2.11167	2.49302	2.02101	2.09119	1.82891
@unitig_2|quiver	6505670	6506670	2.74005	1.79983	1.75231	2.0966	2.11544	1.80797	3.02601	2.32037	2.45718	2.0066	2.09168	1.80547	2.15586	1.47273	1.98894	1.58785	1.45131	2.2513	2.24603	2.09317	1.84959	1.73955	1.36897	1.34431	2.25081	1.64011	1.62609	1.74014	1.49459	1.80729	2.26487	1.60323	1.41628	1.80327	2.44625	1.90264	2.06859	2.04392	1.62483	2.1538	2.41582	2.1629	2.04495	2.71609	1.86952	2.36732	2.26327
@unitig_2|quiver	6506670	6507670	1.11137	2.15633	1.39994	2.30348	2.01423	1.62194	2.38139	2.03936	1.42922	2.66633	1.97112	1.86228	2.45297	1.82077	2.17088	2.48393	2.04936	1.6855	2.07977	2.07582	1.4821	1.69241	1.36401	1.89274	2.14248	1.72155	2.34109	1.63819	1.91224	2.18737	1.98379	2.59658	0.672378	1.68689	2.39136	2.22142	2.26597	2.18316	2.14116	2.03017	1.9466	2.645	2.02691	1.82224	1.6174	1.75476	2.82298
@unitig_2|quiver	6507670	6508670	1.86993	1.92647	1.9487	1.16398	1.57065	1.6321	1.75638	1.79203	1.69483	1.95613	2.09168	1.87779	2.47299	1.81178	1.54557	2.05631	1.84165	1.85044	1.67203	1.71243	2.18142	1.64318	1.5048	1.75446	1.99623	1.64011	2.07809	2.14541	1.5877	1.86789	1.77378	2.87789	1.52069	1.93815	2.78713	1.77877	1.94769	1.57674	1.53874	1.86657	2.15591	2.27798	1.8434	2.35298	1.98508	2.23025	2.30107
@unitig_2|quiver	6508670	6509670	2.70687	1.49895	2.11741	2.02234	2.82879	1.97627	3.02719	2.09918	1.8453	2.04406	2.1682	2.52834	1.84179	1.72054	1.96998	1.85114	1.55896	2.02952	2.28429	1.70707	2.12075	1.68238	1.91486	2.08876	1.872	2.38937	1.88495	1.85598	2.07591	2.4914	2.1662	2.49811	2.92027	2.11883	2.21044	2.71771	2.4555	1.74526	1.89954	1.7872	1.84558	2.37978	1.98162	2.09288	2.58196	2.73205	2.52802
@unitig_2|quiver	6511093	6512093	1.0113	1.51778	1.85424	1.77606	1.82564	1.24476	1.85942	2.09289	0.528558	1.55679	1.44663	2.03031	1.55335	1.59465	1.72894	1.66091	1.71634	1.41507	1.53948	2.08847	2.24835	1.97258	2.2087	2.10593	1.97274	1.8506	2.50699	1.832	1.86469	2.01639	2.18905	2.50227	2.02931	1.68478	1.89911	2.40584	2.14031	2.12196	2.07855	2.22883	2.72171	2.37243	1.75167	2.17069	1.81676	2.50034	1.64267
@unitig_2|quiver	6512093	6513093	1.93575	2.12982	1.87307	2.82359	2.33256	1.00149	1.62912	2.33546	1.34214	1.73768	1.9267	1.68333	1.64709	1.48863	1.67155	2.13926	2.0458	1.14741	1.6293	1.99641	2.04332	2.13386	1.95407	1.49149	1.58629	1.30718	2.34623	1.7656	1.64567	1.88792	1.18621	1.14544	1.69174	1.65258	1.87657	2.38436	2.09394	2.10193	2.43374	2.18428	2.59672	2.1403	2.34388	1.98483	1.80369	2.17348	2.55449
@unitig_2|quiver	6514485	6515485	1.57427	1.50109	1.86754	1.30948	1.46402	2.03018	1.40329	1.72708	2.28219	2.555	1.57792	1.62038	2.61913	2.02167	2.21536	2.66602	2.37664	2.00764	1.93279	1.94094	2.58626	2.52746	1.90587	2.04696	2.39903	2.45015	1.91068	1.7562	1.97912	1.9246	1.87269	1.50367	2.39262	2.42112	2.17156	2.28763	1.94515	2.07844	2.33273	2.30386	2.60178	2.8656	1.71663	2.2061	1.9867	2.24895	2.79499
@unitig_2|quiver	6517775	6518775	1.45831	2.40299	2.81981	2.2594	2.59582	2.22626	2.09632	3.12438	2.35286	1.36303	2.1499	2.10625	1.84262	1.84077	1.97981	1.77637	1.88717	1.84293	2.05757	1.82927	2.71243	2.23604	2.00692	2.14005	1.91917	2.28372	1.77189	1.52747	1.67817	1.62675	1.87969	2.42043	2.23123	1.77583	2.39242	1.63205	1.77205	1.80271	1.91557	1.5787	2.36111	1.90688	1.77828	2.09103	2.21559	2.08642	2.12894
@unitig_2|quiver	6519090	6520090	2.604	1.85972	1.6063	1.71503	1.66374	0.961536	1.72862	2.07279	2.54054	1.93232	1.76933	2.25539	2.29776	2.09524	2.07549	2.04511	1.94941	1.63484	2.1599	2.33297	1.60027	2.06213	1.60127	1.61413	1.89119	2.25205	1.79344	1.90808	2.31047	2.16231	2.24857	1.60988	1.25198	1.5997	2.54731	2.12822	1.83142	1.57387	1.5238	2.37258	1.6029	2.02795	1.98521	2.80987	1.8209	1.9473	2.3781
@unitig_2|quiver	6520405	6521405	1.81688	2.25006	2.3405	1.63667	1.32191	1.4919	1.1849	1.59943	1.18631	1.4298	1.88191	2.21846	1.87857	1.89237	2.30133	2.25209	1.96916	1.47979	2.17257	2.27637	1.83461	1.87849	1.85433	1.45232	2.52691	1.69583	2.34757	1.85785	1.56938	2.67133	1.27867	1.95109	1.29683	1.86694	1.75727	1.87373	1.6809	2.05355	2.20167	1.86635	1.56382	1.95116	1.55745	2.08278	2.12752	1.87683	2.09539
@unitig_2|quiver	6521405	6522405	2.04379	2.56286	1.91411	1.90463	2.0903	1.31387	2.03499	1.73713	1.37641	1.93218	2.20287	1.55758	1.8761	2.60758	1.90711	2.73258	1.74239	1.94743	2.60916	1.71036	1.60186	2.32896	1.92871	2.01872	1.94215	2.33894	2.92407	1.92006	1.79654	2.00979	1.86936	2.12168	1.28014	1.97971	2.09761	2.1568	2.07103	2.48874	2.13369	1.59652	1.87288	2.08108	2.64163	2.96433	1.96224	1.63681	1.88636
@unitig_2|quiver	6522405	6523405	1.82468	1.76979	1.44504	2.31426	1.80587	2.00642	2.01168	2.1264	2.09874	1.96873	1.59063	2.275	1.76944	1.7439	1.99909	2.56536	1.96152	2.17305	2.34457	2.09286	1.93815	1.9148	1.87109	2.00334	2.14547	1.99713	2.74541	2.09962	2.51615	2.05095	2.42534	2.32238	1.8658	2.09954	2.11971	2.53006	2.07429	2.43674	2.48947	2.26088	1.84127	1.93565	2.26774	2.35511	2.4756	3.21725	2.31794
@unitig_2|quiver	6523405	6524405	2.29209	2.11332	1.72201	1.53448	2.08031	0.949333	1.96033	1.58966	1.64101	1.79354	2.16149	1.72571	2.21936	1.83326	2.34178	2.19362	1.68671	1.98417	1.67148	1.66684	1.41802	1.16931	1.49533	2.32388	1.55196	1.90476	1.81206	1.89808	2.13054	2.16361	2.20386	2.07108	0.764643	1.63727	2.55598	1.82171	2.20739	2.0478	1.86708	1.78885	1.84668	1.54631	1.6294	1.89965	1.9284	1.93676	1.89776
@unitig_2|quiver	6525038	6526038	2.08792	1.68396	2.27155	1.5865	2.04676	2.26333	1.42837	1.21653	1.47294	1.16531	1.28309	1.57683	1.352	2.23146	1.83504	1.78826	1.80849	1.76826	1.75339	1.69039	2.15241	2.5322	2.23403	1.7049	2.09008	2.40717	1.82163	1.77619	1.95124	1.70311	1.62225	1.1767	1.46451	1.55087	1.87236	2.035	1.94247	1.46561	3.18736	1.23971	2.23674	1.56404	1.83598	1.9665	1.98669	2.21834	1.58687
@unitig_2|quiver	6527635	6528635	2.39364	1.9707	2.1353	1.98145	2.4198	1.8377	2.60915	2.06551	1.46962	2.07253	1.55	2.13562	2.80432	1.86038	1.70581	1.87225	2.12153	2.21664	1.831	1.98793	1.56167	1.63798	2.09819	1.69636	1.88886	2.26009	2.07794	2.0895	1.88824	1.96393	2.03738	2.43546	1.78439	1.92466	2.05823	2.0025	1.54962	2.60864	1.87887	1.81305	1.83371	2.08823	1.81159	1.66442	2.33668	1.96937	1.62893
@unitig_2|quiver	6528635	6529635	2.27977	2.00721	1.56421	1.76461	1.92591	2.11984	2.91138	1.46761	2.91891	1.71316	2.86563	2.38531	1.82911	1.86968	1.69343	1.94467	2.05641	2.16404	2.07947	2.13406	2.27953	2.06143	2.53626	2.08991	1.90506	2.18034	3.11161	1.82885	2.07218	2.32708	1.18575	2.28174	2.7253	1.31642	2.02808	2.61169	2.4143	1.64712	1.90468	2.01138	1.53824	2.55661	1.41067	1.74394	2.1933	2.29498	1.65776
@unitig_2|quiver	6529635	6530635	1.90258	2.00491	1.81653	1.07525	1.34501	1.91277	1.45809	2.12056	1.93328	1.94816	2.01844	2.62684	1.97483	2.09252	2.07295	1.78882	2.26303	2.16713	2.39144	1.86972	1.73201	1.5784	2.06741	2.13958	1.79243	1.87135	2.90174	2.21929	2.30279	2.07888	1.86016	1.82161	2.26515	1.84446	2.82781	2.93973	2.86956	1.82616	2.30126	2.11645	2.53785	1.72151	2.185	2.12233	1.79567	2.42098	1.9224
@unitig_2|quiver	6530635	6531635	1.59324	1.61549	1.85159	1.75943	2.24336	1.528	1.81184	2.13732	1.51733	2.03532	1.7621	2.01629	1.87552	1.62872	1.92731	2.5701	2.03578	2.06135	1.91101	1.69043	1.68897	2.0406	2.03417	1.8113	2.03441	2.0717	1.97108	1.83243	2.23243	2.14043	1.67159	2.1385	1.47787	1.91797	2.02858	2.01939	1.44399	2.47767	1.44474	1.48481	2.26234	1.68105	1.98308	2.04898	1.64369	2.154	2.1606
@unitig_2|quiver	6531635	6532635	1.7047	2.50299	2.18294	2.7547	1.90626	1.98042	1.59316	1.87571	2.05509	2.22289	2.54726	2.33589	2.04419	2.54235	2.02562	2.17779	2.40781	2.00976	2.06467	1.57977	1.5813	2.39477	2.04252	1.74989	1.76988	1.94686	1.41788	2.59849	1.74792	2.48924	1.82573	1.86369	1.86801	2.3157	2.35213	1.7612	2.39206	1.37396	2.27659	1.80584	2.27512	1.78628	2.16573	1.86788	1.77818	2.21059	1.64252
@unitig_2|quiver	6532635	6533635	1.81503	1.84954	1.89806	1.09654	2.07338	1.72834	2.22525	2.00452	1.80685	2.01712	1.84131	1.67418	1.7336	1.90231	2.13461	2.18256	1.84548	1.90983	2.13558	1.90271	2.22607	2.22263	1.93857	1.98773	2.14823	1.64384	2.05261	2.00502	2.08895	1.80283	1.80976	2.16591	2.54415	2.18583	2.17101	2.42236	2.04092	2.28587	2.36825	2.1672	2.01505	1.78262	2.43023	1.98091	2.57049	2.11003	2.25305
@unitig_2|quiver	6535172	6536172	1.97729	1.69397	1.7932	2.01303	1.53439	0.92709	1.19139	1.01286	2.23178	2.07819	1.90801	2.02543	2.19926	1.47675	1.70395	2.36669	2.04156	2.24111	2.17072	1.98636	2.23718	1.32112	1.62748	2.04314	2.25741	2.03174	2.00651	1.67211	2.12516	1.91998	1.94138	1.75913	1.46283	1.68927	1.66052	2.12837	1.78319	2.25429	2.15266	1.52328	2.16339	1.68986	2.16897	1.2541	2.28872	1.62201	2.08328
@unitig_2|quiver	6536172	6537172	1.02564	2.7363	2.2404	2.58395	2.00255	1.89017	1.55025	2.18333	2.36187	1.0215	1.70396	1.8109	2.52323	2.62532	1.9222	2.2448	2.34013	2.10447	1.75693	2.12356	2.80958	1.74007	1.7967	1.93244	1.16118	2.57029	1.81514	1.75653	1.75326	1.50343	1.9486	1.8808	1.89053	1.7445	1.42817	2.25491	2.3529	1.43348	1.80202	2.49241	2.22593	1.76577	2.11301	1.69994	1.66094	1.83831	1.5698
@unitig_2|quiver	6537172	6538172	1.76112	2.0801	2.07759	2.56899	2.53582	2.10547	2.44458	2.40311	3.02492	1.74998	1.92384	2.29978	2.14334	2.762	1.87102	2.10311	1.61455	1.99053	2.08372	2.34775	2.16605	2.012	1.76141	2.09636	1.68214	2.16861	1.78257	2.13796	1.99353	1.97055	2.51363	2.35988	1.74502	2.08098	2.55983	1.67247	2.05714	2.27261	1.9853	1.27432	2.25244	2.25617	1.73465	1.95364	2.27153	2.15383	2.48253
@unitig_2|quiver	6538172	6539172	1.85337	2.42596	1.69693	1.82949	1.8359	1.75046	2.0131	2.39418	2.18291	2.13326	1.90269	2.01011	2.17105	2.01315	1.89932	1.65349	2.22224	1.71626	1.99244	2.07068	1.65768	1.46914	1.91234	1.44155	1.5937	2.55964	1.80436	1.76824	2.01175	2.76154	2.09379	2.19142	1.39035	2.13083	2.03635	1.83405	2.37374	1.97691	2.12908	2.61277	2.49895	1.68082	1.95484	1.72833	1.76903	2.23104	1.96054
@unitig_2|quiver	6539172	6540172	1.53074	1.90478	1.79267	1.32704	1.49978	1.5351	1.54021	1.5249	1.67243	1.68796	1.23392	1.84738	1.98089	1.79085	1.64516	1.76911	1.50568	1.46354	1.24208	1.70812	2.47193	1.96271	2.15554	1.73983	1.78246	1.89193	1.32921	1.96166	1.95018	2.01715	2.31229	2.01341	1.53906	1.98481	1.9974	2.06984	1.82898	1.67438	2.10924	2.573	1.63785	2.30968	1.88657	1.81255	1.59821	2.29868	2.0628
@unitig_2|quiver	6542242	6543242	2.0166	1.59386	1.77538	1.67992	2.0214	1.99589	1.70118	1.2349	1.94015	2.10604	2.08854	2.06682	1.61408	2.32495	1.7402	1.69044	2.16536	2.11848	2.21714	1.6957	2.28938	2.08645	2.29681	1.69275	1.63897	2.20678	2.06485	2.15989	1.74413	2.13578	2.51186	2.16801	2.34801	1.43568	2.20039	1.88619	1.56468	1.88971	1.48709	2.36879	2.15662	1.29017	1.62917	2.3296	1.86009	2.3504	1.60975
@unitig_2|quiver	6543242	6544242	2.26255	2.70884	2.05169	1.56847	2.31783	2.29941	1.41505	2.29287	2.30783	2.27273	2.1357	2.00988	2.1255	1.71966	2.39164	1.92558	1.80301	2.11769	1.73158	1.71149	1.95883	1.80711	2.06478	2.42309	1.81093	2.10079	2.40038	2.01742	2.16262	1.58874	2.0656	1.98361	1.86819	1.58047	1.86503	2.31355	2.074	2.46574	2.34706	2.28801	2.23642	1.94785	2.12286	1.43985	1.8131	2.00448	1.99236
@unitig_2|quiver	6544242	6545242	1.15652	0.951118	1.57983	0.865639	2.25792	2.06438	2.69077	1.79032	1.65946	3.01562	2.48439	2.41892	1.63173	2.06327	2.13412	1.89177	2.43765	2.68473	2.10437	2.04203	2.16245	2.30798	2.22989	2.35089	1.96504	2.75152	1.92721	2.60835	2.44694	2.30748	1.99718	2.49613	1.52615	1.90647	1.73264	2.00172	1.86024	2.25566	2.29889	1.91134	2.42045	2.27335	2.04108	1.8674	1.92616	2.23967	2.64697
@unitig_2|quiver	6545795	6546795	2.36772	2.04055	2.59293	2.70994	2.16106	1.94613	2.32269	2.30223	1.64793	1.84388	2.14923	1.73257	2.20288	1.79628	2.21033	2.3107	2.06874	1.80089	1.72233	1.93657	2.36253	1.76993	1.87647	2.455	2.09083	1.91478	2.51798	2.1342	1.77844	2.09802	1.9121	1.68409	1.8629	1.71145	1.98454	2.14548	2.05856	1.96186	2.29523	2.04934	1.97704	1.98706	2.36287	2.1781	1.88824	3.08053	2.07309
@unitig_2|quiver	6546795	6547795	1.44723	1.73508	1.71513	1.40707	1.85581	1.53861	1.66848	1.89854	1.80398	1.75695	2.4446	1.86055	2.26141	2.09367	2.11629	1.7409	2.4966	2.61251	1.79064	2.13549	1.67176	1.60327	1.00396	1.84847	1.86877	1.53496	2.10803	2.43562	2.69279	1.9761	2.48621	2.1222	1.3106	1.77761	2.32332	2.44555	2.41917	2.25983	2.1607	1.75684	2.04623	2.37933	2.73471	2.16885	2.57441	2.07864	1.80245
@unitig_2|quiver	6547795	6548795	1.74596	1.9072	1.76089	1.78228	2.11254	1.86577	1.57275	1.9717	2.81918	1.86606	2.38867	1.65489	2.38539	2.16079	2.39668	2.03948	1.89722	1.85946	2.29265	1.82364	1.7625	1.7849	1.79242	1.86814	1.48028	2.04153	2.22729	2.61077	2.18645	2.12476	2.40159	2.08144	1.51129	2.06358	2.04191	2.06396	1.78492	2.4809	1.9831	1.93087	1.98021	2.05776	1.84953	2.22054	2.5963	2.45473	2.13439
@unitig_2|quiver	6551086	6552086	2.081	1.75042	1.7496	2.25839	2.38572	2.30826	1.47951	2.903	1.92152	1.63858	2.11864	2.08696	1.73041	1.76829	1.68645	2.03058	2.20227	1.86247	1.86601	1.85276	1.72229	1.83156	2.13182	1.79629	1.96429	2.56428	2.38152	2.45036	1.56247	2.75175	2.06358	1.37229	2.31365	2.39839	2.52771	2.21253	2.07888	2.62664	2.3472	1.86147	2.17057	2.43607	2.34913	2.18509	1.88912	1.96151	1.66677
@unitig_2|quiver	6552086	6553086	1.8193	2.25494	1.89909	1.87433	2.1278	1.60321	1.90334	1.92176	1.95068	2.53168	1.76021	1.82195	1.81252	1.43446	1.73841	1.70797	2.12533	1.70509	1.98612	1.86931	2.03174	2.38752	1.60732	1.56894	2.09785	1.71603	2.52575	1.84795	2.44552	2.12106	1.80498	2.38473	2.19906	2.06715	1.87776	2.24288	2.07982	2.10114	1.4352	2.17591	2.27538	2.11584	2.06201	2.29966	1.86839	1.87264	2.41079
@unitig_2|quiver	6553086	6554086	1.35973	1.71025	1.69777	1.38154	1.95348	1.45911	1.8181	1.89766	1.60244	1.75432	1.8357	1.534	1.7246	1.73691	1.33536	1.92532	1.90171	1.49487	1.6059	1.7918	1.60794	1.15276	1.31239	2.00496	2.30179	1.61648	1.96213	1.47911	2.52637	1.59805	2.45476	2.02892	1.88597	1.76382	1.7411	2.26708	2.16976	1.80539	1.59968	1.39191	1.79234	2.0715	1.40286	1.39813	1.80512	1.77254	2.05138
@unitig_2|quiver	6554086	6555086	2.05737	1.63645	2.34057	0.966978	1.28779	1.48771	2.13446	1.88326	1.40343	1.72131	1.95435	1.24044	1.90986	1.67348	2.12624	2.0363	2.05735	1.79819	2.05625	1.4103	1.51499	1.73835	2.09421	1.47329	1.75541	2.17008	1.77967	2.18445	2.15538	2.1738	2.07018	2.84181	0.943714	2.24637	2.21732	2.11887	1.7945	2.21676	2.34254	1.9755	1.59879	2.24665	2.13679	1.82318	1.74623	2.39237	1.5216
@unitig_2|quiver	6556012	6557012	1.57013	1.68398	1.7812	1.52766	2.40854	1.50479	1.43711	1.5027	2.39048	1.20225	1.96785	1.57299	1.51836	2.17614	1.75057	1.36833	1.61428	1.88073	1.74992	1.324	1.6752	1.97682	1.67853	1.41518	1.81322	2.02785	1.88439	2.03398	1.90912	1.78866	1.49957	1.99937	1.32715	1.66236	2.4812	1.60472	1.55889	1.5359	2.1598	1.6136	1.65688	1.79356	1.83488	1.54123	1.76789	1.80875	1.799
@unitig_2|quiver	6557012	6558012	2.35506	1.84146	1.49808	1.60134	2.53487	3.03	1.49789	2.96317	2.10805	1.63749	1.99059	2.32954	3.15183	1.33072	2.08854	2.60741	2.10049	2.40673	2.127	1.70812	2.02949	2.12333	2.46115	2.06795	2.31991	2.30588	2.09412	2.12854	2.35365	1.80505	1.54838	2.53635	2.40044	1.93085	2.50873	2.62722	1.64764	1.94134	1.99446	1.85491	1.50789	2.28091	2.11691	2.07663	2.58048	1.8532	2.4786
@unitig_2|quiver	6558012	6559012	2.28218	2.59838	1.91143	2.44893	1.4546	1.40937	1.93696	1.4786	1.75278	1.91329	1.94448	2.47041	1.77093	1.90617	1.86247	2.15002	2.02423	2.0194	1.59181	2.01013	1.42358	2.08334	2.35601	2.87992	2.03227	2.07213	1.76812	2.17384	2.57575	2.1688	2.05097	2.42121	1.14437	1.75243	2.14924	1.90893	2.26177	2.26066	2.25885	1.79469	2.06662	2.4718	2.27165	2.5102	1.98359	1.56822	2.56629
@unitig_2|quiver	6559427	6560427	2.45802	1.68018	2.3405	1.91097	2.38425	1.44793	2.11596	1.74619	2.42059	1.93455	2.0464	1.92916	2.31766	1.3838	1.95434	2.3014	1.63458	2.28151	1.71815	1.74919	1.44747	1.81424	1.85433	1.39763	1.36715	2.0461	1.44358	2.00089	1.87975	1.48964	1.98802	1.85303	1.42734	2.29855	1.31411	1.90469	2.01336	2.08692	2.00081	1.90226	2.01868	1.89362	1.70141	2.31385	1.60749	1.49989	2.2844
@unitig_2|quiver	6560427	6561427	1.84889	2.1044	1.51687	2.64778	2.39978	2.28956	1.76442	2.09616	2.47452	2.10079	1.75291	2.54125	2.04589	2.18653	2.07038	1.85577	2.0802	1.72292	2.95165	2.12553	2.28134	1.76743	2.06297	1.96766	1.65748	2.02348	1.89366	2.38764	2.51483	1.84486	1.90415	1.68749	1.71418	2.02927	1.99616	1.57752	1.89336	1.70219	1.65491	1.59354	2.20518	1.80164	2.03174	2.21997	1.65169	1.75132	1.66025
@unitig_2|quiver	6561427	6562427	1.50738	2.92022	2.0861	2.2329	2.31323	1.75159	2.59181	2.03517	2.28546	2.00732	1.97459	2.26745	1.71773	2.03799	2.37321	2.16604	2.3009	2.18409	2.41284	2.35169	1.7355	1.81191	1.50802	2.49388	1.74715	2.11192	2.12834	1.91467	2.30211	1.38254	1.82513	2.02674	2.14208	2.08975	2.34329	1.7202	2.47788	2.53222	2.92483	2.04369	1.8801	2.45014	2.63609	1.74784	1.91004	2.3262	2.12938
@unitig_2|quiver	6563697	6564697	2.14048	2.3371	1.98366	1.92938	1.49864	1.03077	2.34434	2.18083	2.32925	1.65924	1.89846	1.92124	1.80096	1.94574	1.69001	1.78535	1.99511	2.31292	1.713	1.9552	1.27873	2.20303	1.81987	2.36942	1.97002	2.15937	1.98703	2.24727	1.8853	1.91865	1.77417	1.52448	1.37751	2.16925	1.92564	1.66635	1.85982	2.59276	2.78763	2.35696	2.43864	2.42549	1.52029	2.05081	2.26826	1.85427	1.92724
@unitig_2|quiver	6565800	6566800	1.90374	1.50827	1.80072	2.14238	1.45454	1.21924	1.96095	2.41255	1.78755	2.76778	2.10835	2.54783	2.15343	2.17602	2.29856	2.04513	1.88283	2.11274	2.29269	2.30251	2.20815	1.80698	2.28661	2.6021	1.91354	1.70982	1.54938	2.11733	1.83384	2.15512	2.04022	2.3178	2.56298	1.9407	2.61396	1.9111	2.52367	2.50136	1.69455	2.04042	2.78167	1.84187	1.69586	2.36151	1.6031	1.88194	2.08081
@unitig_2|quiver	6567688	6568688	2.00135	1.78728	1.70915	1.44815	2.35173	1.72629	1.56091	2.06741	1.64793	2.04578	2.37952	2.1424	2.30046	1.8205	2.1525	1.74362	2.08732	1.77731	2.32024	2.46375	1.97539	2.41239	1.40107	1.85345	2.20398	1.85109	2.23983	2.03884	1.84051	2.40102	2.34863	2.30507	2.25443	1.90028	2.35952	2.3932	1.7261	2.32893	2.23784	2.15706	2.07451	1.55554	2.62199	1.91402	1.74379	1.98396	1.84629
@unitig_2|quiver	6570922	6571922	1.8899	2.37795	1.69453	1.80973	2.06871	1.75384	2.63531	2.15677	1.90115	2.54014	2.23431	1.88639	2.01387	2.23246	2.5757	2.43462	1.62184	2.53438	1.81669	1.84152	2.00751	1.94939	1.6017	2.16617	1.88789	2.07182	1.85433	1.99578	2.1295	1.70257	2.06564	1.5507	1.06391	1.39016	2.05048	1.7879	2.08462	2.04967	2.31333	2.35331	1.9466	2.15594	1.30711	2.54846	2.45522	1.8233	2.14258
@unitig_2|quiver	6572454	6573454	3.22404	1.8738	1.55727	2.18963	1.78213	1.86809	1.62868	2.24609	1.72391	2.33028	2.84485	1.78123	1.79608	2.11884	1.9734	1.89741	2.37203	1.81993	2.18208	1.7561	2.02067	2.77793	2.47727	1.9423	2.28865	2.60314	2.00709	2.6753	2.12415	1.89573	1.64295	1.68947	2.11525	1.47444	2.44635	1.58375	2.03611	2.15258	2.28891	2.36858	2.4721	2.26394	1.85585	1.87905	1.96988	2.22321	3.08374
@unitig_2|quiver	6576646	6577646	2.28037	1.48794	2.05753	1.33348	2.49582	1.84171	2.12545	2.01914	1.47655	2.16908	1.77208	1.55286	1.41728	2.31988	2.10233	1.97038	1.84857	1.94529	0.999346	2.2288	1.82187	1.52968	2.33372	2.07012	1.83488	1.82247	2.24072	2.10559	2.69405	1.61651	1.88892	1.6265	1.96208	1.40979	2.01679	1.64779	1.55005	1.57738	1.87661	2.20433	1.86641	1.97176	1.2512	2.22773	1.48341	1.28677	2.81987
@unitig_2|quiver	6577646	6578646	1.44949	1.80084	1.72012	0.992795	2.52658	2.41003	2.47505	1.99556	1.70072	2.86635	1.89099	1.50634	2.05068	1.85581	1.88024	1.76596	2.2872	1.55985	1.69224	2.07921	1.95834	1.64583	1.98044	1.83095	2.08866	1.45992	1.79831	1.97133	2.13125	1.62852	1.67008	1.54937	1.19095	1.46356	1.69341	2.03464	1.4171	2.44759	1.95433	1.96273	1.84162	2.20698	0.936109	1.96755	1.47341	1.29068	2.36975
@unitig_2|quiver	6578646	6579646	2.3617	2.86965	1.94802	1.75836	1.9176	1.65892	2.42648	2.08967	2.5862	2.01066	1.51617	2.23443	2.17783	1.81276	2.20218	1.92185	2.0873	2.39569	2.26878	2.03892	1.98692	1.48575	1.53956	1.78181	1.85697	1.67798	2.17522	1.8551	1.86488	1.30672	2.09479	2.21975	1.54499	2.12953	1.55721	1.7253	2.16099	1.80059	2.29715	1.96861	2.16436	2.56107	2.01258	1.73432	2.23869	1.84768	2.11861
@unitig_2|quiver	6579781	6580781	1.65892	2.13058	2.01893	1.50709	2.3612	1.98646	2.37216	2.14929	1.33068	2.38922	2.07736	1.92841	2.339	1.94996	1.86402	2.13466	2.2556	2.16625	2.42721	2.35149	1.82435	2.03802	1.45968	2.09242	2.51618	2.07683	2.06789	2.3243	1.64567	1.62514	2.1208	1.75793	1.28445	2.11178	2.07082	2.00577	1.75339	1.88783	1.58191	1.91682	2.16855	1.29236	1.53123	1.59769	1.56752	2.42714	1.93931
@unitig_2|quiver	6580781	6581781	1.87178	2.85428	2.60937	2.43948	1.74629	1.65526	2.14615	2.13437	1.95117	1.7561	1.86805	2.10751	2.2729	2.39128	1.70922	1.81586	2.10768	2.32868	1.81125	1.42273	1.67677	1.51097	1.62484	2.12723	1.68047	2.61857	1.91058	2.35262	1.68067	1.28353	2.02176	1.90241	1.63833	2.30295	1.86841	2.61909	1.65386	2.16341	2.24474	1.8749	1.6695	1.47437	1.75726	1.38823	1.4494	1.25644	1.76678
@unitig_2|quiver	6581781	6582781	2.50013	1.6253	2.52262	3.06174	2.38136	2.28411	2.07899	2.19561	2.02917	1.89601	2.44071	2.63902	2.16981	1.86824	1.44564	1.76912	2.11408	1.55907	2.07826	1.90773	1.9923	1.98876	1.91046	1.42574	2.21699	1.65416	1.54459	2.41603	1.98544	1.53995	1.68998	2.16385	1.60601	1.76396	1.76824	2.01707	2.03204	1.76421	2.406	2.5877	2.57312	1.79912	2.26098	1.7428	2.27897	1.78422	1.88616
@unitig_2|quiver	6582781	6583781	4.34489	3.1812	3.40685	4.21625	2.61526	1.99595	2.96959	2.8083	3.01946	2.54512	2.52742	2.75885	3.03195	2.27174	2.99705	2.6732	2.75431	2.58449	2.2232	2.49505	1.91573	2.12981	2.04856	1.86893	2.69186	1.99808	1.1056	1.61024	1.98128	1.66373	2.03355	2.05968	1.46413	2.11359	2.18642	2.16193	3.09713	1.90064	1.96719	1.78475	2.89678	1.71362	2.41839	1.89496	2.27169	2.25246	2.85932
@unitig_2|quiver	6585940	6586940	2.28086	1.76071	2.72358	2.23843	2.6554	1.83609	2.7298	1.3591	1.73059	1.96561	2.24621	2.22749	2.57857	2.18756	2.37514	1.59615	1.93572	2.00536	2.10967	1.83325	1.6835	1.3001	2.22058	1.92704	1.88675	1.86088	1.81528	1.74917	2.14088	1.82865	1.69951	2.12217	1.86867	2.25119	2.11249	2.42561	1.80573	2.02431	2.21068	2.22803	2.24251	2.14469	2.50203	1.92873	1.75021	2.70534	2.00812
@unitig_2|quiver	6586940	6587940	2.14298	1.74121	2.30302	2.37582	1.7876	1.1822	1.74456	1.78432	1.51285	2.34575	1.80498	2.39663	2.1735	1.32696	1.98667	2.75937	1.66269	2.20467	2.02777	2.05308	2.01545	1.6903	2.16394	2.26152	1.83488	1.88616	2.20595	1.81952	2.13539	2.2831	1.86164	2.34554	1.77937	2.0572	2.15314	2.14324	2.00341	2.37827	2.13487	2.24024	1.93139	2.23067	2.51804	2.35977	1.74343	2.48614	2.17727
@unitig_2|quiver	6589445	6590445	2.59386	2.67311	2.10392	1.464	2.52255	1.78723	1.68118	1.73019	2.05709	1.32368	2.23985	2.32812	2.20949	1.7729	2.52111	2.38897	2.16606	1.94064	2.20901	1.75561	2.33855	2.10735	1.72593	2.45654	1.45002	1.32219	1.93386	1.80752	1.83915	2.5848	1.6463	2.01281	1.84526	1.72055	1.87295	2.04392	1.91177	2.90014	1.84437	1.45276	1.22517	2.42497	2.2049	2.47288	2.21527	1.99325	2.83355
@unitig_2|quiver	6592168	6593168	1.63936	1.47379	1.97364	2.48155	1.16816	1.49689	1.43094	2.22951	2.02651	1.84687	1.61479	2.13249	1.83135	1.64636	1.88258	1.81562	1.93704	2.1915	2.3218	2.10366	2.29352	1.91345	1.68646	1.80081	2.52456	2.33585	1.99509	2.10878	1.90396	2.03725	2.29849	1.73412	1.69805	2.09178	1.6556	1.96218	2.14564	1.84375	2.38003	1.68848	1.37202	1.33774	1.605	2.1686	1.63786	1.39523	2.45228
@unitig_2|quiver	6594136	6595136	2.25512	1.78186	1.80853	2.27416	2.05388	1.81834	1.97298	2.02407	2.97786	2.10434	1.86777	1.88633	1.85911	1.88487	1.90081	1.77647	1.66043	1.63693	1.69324	2.20694	2.12132	2.17362	1.93585	2.47681	2.22163	1.84163	2.69943	1.84	1.60351	2.45978	2.31464	2.1294	2.88837	1.54124	2.44285	1.84729	2.12815	1.87926	2.09992	1.2058	1.84343	1.14333	1.83534	2.18412	1.72016	2.22042	1.9799
@unitig_2|quiver	6595136	6596136	2.64168	2.80217	1.19302	1.86771	1.40528	1.77306	1.78884	2.09108	1.80466	2.16096	1.92579	1.87825	2.40482	2.11805	2.48569	2.33546	1.78278	2.1807	2.31054	1.9501	1.77573	1.46389	1.86912	2.63856	2.11132	1.77845	2.28497	1.97845	1.89684	1.6526	1.75086	2.10793	1.96542	2.31856	2.29969	2.11026	1.88457	1.88047	1.84168	1.7385	1.69809	2.24921	2.26338	1.77634	2.25303	1.30491	1.91049
@unitig_2|quiver	6596136	6597136	2.08573	2.01584	2.19542	1.48089	1.98289	2.53523	1.59101	2.27731	2.07906	2.5508	2.63068	2.21502	1.71862	1.61785	2.11066	2.18094	1.80356	1.81539	1.85387	1.87351	2.29603	2.04532	1.53258	2.18626	1.8101	1.71454	2.21263	2.20189	2.06405	1.72305	1.92983	1.84467	1.91558	2.0304	2.06944	2.21105	1.70823	2.03096	2.05789	1.76957	2.01682	2.35527	1.94016	2.06463	2.06597	1.74093	1.61456
@unitig_2|quiver	6599359	6600359	2.63199	2.12648	1.89006	1.7372	1.98582	1.93391	1.63019	2.09764	2.33507	2.53665	1.78866	2.08911	2.2843	2.25899	2.32767	2.18533	2.29718	2.09158	1.49837	2.3032	2.20883	1.47884	1.37768	2.08234	2.59554	2.34809	2.88484	1.78048	1.87793	1.69224	1.66695	1.33688	3.14966	1.57641	2.84933	1.93971	1.87054	1.83885	1.82546	1.93792	1.90628	2.13068	1.88167	1.16484	1.8147	1.64577	1.79477
@unitig_2|quiver	6601773	6602773	2.66706	2.27838	1.32796	2.24535	2.33834	1.7998	1.85676	2.25302	1.51211	1.96058	2.00094	2.32643	1.76497	2.42716	2.12295	2.41036	1.91693	2.60484	2.20021	2.0138	2.16092	2.80217	2.14391	2.27619	2.62796	2.00391	2.13275	2.30711	2.12638	1.97042	1.61978	1.68025	2.20637	1.97341	1.95295	1.43437	1.87793	1.84998	2.18099	1.41365	1.63913	2.1622	1.65957	1.92775	2.15155	2.25016	1.18658
@unitig_2|quiver	6604475	6605475	2.15113	2.17832	1.44478	1.87872	1.90602	1.8794	1.89769	1.83596	2.45001	1.88358	1.63888	2.44337	1.84415	2.96255	1.72481	1.52038	1.83794	1.88109	2.45641	2.48249	1.49187	2.27099	1.43132	1.95863	1.88333	1.98438	1.93604	1.52116	1.93506	1.78895	1.72527	1.97469	2.14279	2.47276	2.21884	1.22256	1.90238	2.7904	2.4081	1.36589	1.66365	2.21868	1.48407	1.82399	2.20359	2.36312	1.64053
@unitig_2|quiver	6605475	6606475	1.81315	1.90558	2.32065	1.75108	1.9378	1.60382	1.93622	1.97969	2.4168	1.59435	1.87526	2.0831	1.96186	1.48072	2.10492	1.54171	1.95719	1.43815	2.06431	1.80754	1.62701	1.53638	1.72468	2.08771	2.14665	1.89769	2.09978	1.94306	2.44782	1.88491	1.62225	2.09184	2.5347	2.19828	2.55413	1.81824	2.03315	2.3666	2.78563	2.38865	2.33421	1.99556	1.66323	2.19756	1.78445	1.80713	1.51127
[truncated: 4 more columns]
