# Supplementary material for: B Chromosomes of the Asian Seabass (Lates calcarifer) Contribute to Genome Variations at the Level of Individuals and Populations
Source: Genes (Basel). 2018 Sep 20;9(10):464. doi: 10.3390/genes9100464 (PMC6211105; doi:10.3390/genes9100464)
Supplement: Supplementary file 1 [file genes-09-00464-s001.zip › genes-346253 Supp. Proofs/Table S2.xlsx]

## Sheet: Sheet1
Table S2: The list of 75 genes predicted from the B chromosome 6 assembly and two control genes
Gene symbol	Gene description	Expression profile/ Biotype	Molecular/Biological function	Differentially expressed genes of gonads
alad	aminolevulinate dehydratase [Source:ZFIN;Acc:ZDB-GENE-050417-123]	blood, ventral mesoderm	porphyrin-containing compound biosynthetic process	N/A
asap1b	ArfGAP with SH3 domain, ankyrin repeat and PH domain 1b [Source:ZFIN;Acc:ZDB-GENE-091112-16]	reproductive organs	GTPase activator activity	Ovary down vs Testis
astn2	astrotactin 2 [Source:HGNC Symbol;Acc:HGNC:17021]	reproductive organs, brain	neuron-glial ligand	Ovary down vs Testis
atp2	ATPase, Ca++ transporting, cardiac muscle, fast twitch 1 like [Source:ZFIN;Acc:ZDB-GENE-041229-2]	all organs	ATP binding	Ovary down vs Testis
bcr	breakpoint cluster region [Source:ZFIN;Acc:ZDB-GENE-040724-43]	N/A	intracellular signal transduction	Ovary up vs Testis
bre	brain and reproductive organ-expressed protein [Source:ZFIN;Acc:ZDB-GENE-050417-299]	reproductive organs, brain	double-strand break repair
cachd1	cache domain containing 1 [Source:ZFIN;Acc:ZDB-GENE-100819-3]	N/A	intacellular signal transduction,cell membrane componenet	Ovary up vs Testis
cacna1fb	calcium channel, voltage-dependent, alpha 1F subunit [Source:ZFIN;Acc:ZDB-GENE-031104-1]	N/A	intacellular signal transduction,cell membrane componenet	Ovary up vs Testis
c6	complement component 6 [Source:ZFIN;Acc:ZDB-GENE-040426-1358]	epidermis, gut, liver, reproductive organs	immune response	Ovary down vs Testis
dpf3	D4, zinc and double PHD fingers, family 3 [Source:HGNC Symbol;Acc:HGNC:17427]	reproductive organs, brain	N/A	N/A
dgcr2	DiGeorge syndrome critical region gene 2 [Source:ZFIN;Acc:ZDB-GENE-040718-404]	adaxial cell, polster, retina	N/A	N/A
dnaJ	DnaJ (Hsp40) homolog, subfamily C, member 17 [Source:ZFIN;Acc:ZDB-GENE-040426-894]	all organs	nucleic acid binding	Ovary up vs Testis
ell	elongation factor RNA polymerase II [Source:ZFIN;Acc:ZDB-GENE-030131-3946]	all organs	vasculogenesis	Ovary down vs Testis
ehmt1	euchromatic histone-lysine N-methyltransferase 1a [Source:ZFIN;Acc:ZDB-GENE-040724-44]		histone lysine methylation	Ovary up vs Testis
fbxo33	F-box protein 33 [Source:HGNC Symbol;Acc:HGNC:19833]	reproductive organs, brain, kidney, liver	placental RNAse inhibitor, osteoporosis, lumen formation	Ovary down vs Testis
fkbp8	FK506 binding protein 8 [Source:ZFIN;Acc:ZDB-GENE-040426-1849]	reproductive organs, brain	protein folding	N/A
fyb	FYN binding protein [Source:HGNC Symbol;Acc:HGNC:4036]	all organs	ATP binding, cytoplasm	N/A
fyco1a	FYVE and coiled-coil domain containing 1a [Source:ZFIN;Acc:ZDB-GENE-110411-276]	all organs	integrall component of membrane	N/A
gabrb2	gamma-aminobutyric acid (GABA) A receptor, beta 2 [Source:HGNC Symbol;Acc:HGNC:4082]	retina, reproductive organs	extracellular ligand-gated ion channel activity	Ovary up vs Testis
gadd45a	growth arrest and DNA-damage-inducible, alpha, b [Source:ZFIN;Acc:ZDB-GENE-040704-60]	axis, choroidal fissure, lens, pancreas primordium, pectoral fin, pronephric mesoderm, retina,solid lens vesicl, gonads	response to methylmercury	Ovary down vs Testis
gbx1	x globin [Source:ZFIN;Acc:ZDB-GENE-050125-1]	N/A	N/A	N/A
ggt5a	gamma-glutamyltransferase 5a [Source:ZFIN;Acc:ZDB-GENE-080226-1]		glutathione metabolic process	Ovary up vs Testis
glis3	GLIS family zinc finger 3 [Source:ZFIN;Acc:ZDB-GENE-070112-2232]	all organs	metal ion bindung	Ovary down vs Testis
gnpda2	glucosamine-6-phosphate deaminase 2 [Source:ZFIN;Acc:ZDB-GENE-091117-41]	intestinal bulb, gut, gonads	N-acetylglucosamine metabolic process	Ovary up vs Testis
gna15.1	guanine nucleotide binding protein (G protein), alpha 15 (Gq class), tandem duplicate 1 [Source:ZFIN;Acc:ZDB-GENE-040801-146]	N/A	G-protein coupled receptor signaling pathway	N/A
hsd17b7	hydroxysteroid (17-beta) dehydrogenase 7 [Source:HGNC Symbol;Acc:HGNC:5215]	ovarian follicle of different stages	metabolic process, integral component of membrane	Ovary up vs Testis
htr1bd	5-hydroxytryptamine (serotonin) receptor 1bd [Source:ZFIN;Acc:ZDB-GENE-090409-3]	brain	G-protein coupled receptor signaling pathway	N/A
iqca1	IQ motif containing with AAA domain 1 [Source:HGNC Symbol;Acc:HGNC:26195]	all organs	ATP binding	Ovary down vs Testis
ikamp	jnk1/mapk8-associated membrane protein [Source:ZFIN;Acc:ZDB-GENE-040718-382]	N/A	integrall component of membrane	Ovary down vs Testis
kiaa026	KIAA2026 [Source:HGNC Symbol;Acc:HGNC:23378]	N/A	N/A	Ovary up vs Testis
kcnk10a	potassium channel, subfamily K, member 10a [Source:ZFIN;Acc:ZDB-GENE-041210-291]	N/A	ion transport, integral component of membrane	N/A
lamtor3	late endosomal/lysosomal adaptor, MAPK and MTOR activator 3 [Source:ZFIN;Acc:ZDB-GENE-050522-345]	N/A	cell regulation component	N/A
lrrc75b	leucine rich repeat containing 75B [Source:HGNC Symbol;Acc:HGNC:33155]	N/A	N/A	N/A
mfsd2aa	major facilitator superfamily domain containing 2aa [Source:ZFIN;Acc:ZDB-GENE-041114-166]	axis, central nervous system, chondrocranium, neuron, polster, spinal cord	lysopholipid trancpotrt	N/A
myt1l	myelin transcription factor 1-like, a [Source:ZFIN;Acc:ZDB-GENE-041001-172]	brain, retina, gonads	transcription factor activity, DNA-templated	Ovary down vs Testis
mpx	myeloid-specific peroxidase [Source:ZFIN;Acc:ZDB-GENE-030131-9460]	all organs	response to bacterium, peroxidase activity	N/A
nalaadl2	N-acetylated alpha-linked acidic dipeptidase-like 2 [Source:HGNC Symbol;Acc:HGNC:23219]	N/A	N/A	N/A
nfkbia	nuclear factor of kappa light polypeptide gene enhancer in B-cells inhibitor, alpha b [Source:ZFIN;Acc:ZDB-GENE-030131-1819]	epidermis	N/A	N/A
nup155	nucleoporin 155 [Source:ZFIN;Acc:ZDB-GENE-040426-711]	all organs	nucleocytoplasmic transport	Ovary up vs Testis
pacrg	PARK2 co-regulated [Source:ZFIN;Acc:ZDB-GENE-041114-100]	brain, reproductive organs	N/A	Ovary down vs Testis
pdlim5a	PDZ and LIM domain 5a [Source:ZFIN;Acc:ZDB-GENE-040718-401]	all organs	cell component, methal ion binding	Ovary up vs Testis
pcnt	pericentrin [Source:ZFIN;Acc:ZDB-GENE-030829-26]	N/A	N/A	Ovary down vs Testis
ppap2b	phosphatidic acid phosphatase type 2B [Source:ZFIN;Acc:ZDB-GENE-060526-241]	N/A	N/A	N/A
pclb1	phospholipase C, beta 1 (phosphoinositide-specific) [Source:HGNC Symbol;Acc:HGNC:15917]	N/A	N/A	N/A
plekhb2	pleckstrin homology domain containing, family B (evectins) member 2 [Source:ZFIN;Acc:ZDB-GENE-040426-754]	N/A	N/A	N/A
prrc2c	proline-rich coiled-coil 2C [Source:ZFIN;Acc:ZDB-GENE-081104-156]	N/A	N/A	N/A
rabgap1	RAB GTPase activating protein 1 [Source:HGNC Symbol;Acc:HGNC:17155]	N/A	GTPase-activating protein	N/A
rab14l	RAB14, member RAS oncogene family, like [Source:ZFIN;Acc:ZDB-GENE-040426-1207]	brain, retina, gonads	Golgi to endosome transport, GTP binding, signal transduction, cell death	Ovary up vs Testis
rasgrf1	Ras protein-specific guanine nucleotide-releasing factor 1 [Source:HGNC Symbol;Acc:HGNC:9875]	N/A	N/A	N/A
rfx1a	regulatory factor X, 1a (influences HLA class II expression) [Source:ZFIN;Acc:ZDB-GENE-070424-94]	N/A	regulation transcripts	Ovary down vs Testis
rxrab	retinoid X receptor, alpha a [Source:ZFIN;Acc:ZDB-GENE-070314-2]	brain, retina, gonads	regulation transcripts	Ovary up vs Testis
rock1	Rho-associated, coiled-coil containing protein kinase 1 [Source:ZFIN;Acc:ZDB-GENE-100712-2]	brain	ATP binding, regulation of cytoskeleton organization	N/A
rps6kr2	ribosomal protein S6 kinase, 90kDa, polypeptide 2 [Source:HGNC Symbol;Acc:HGNC:10431]	N/A	N/A	Ovary down vs Testis
ryr1	ryanodine receptor 1a (skeletal) [Source:ZFIN;Acc:ZDB-GENE-020108-2]	N/A	N/A	Ovary down vs Testis
scamp4	secretory carrier membrane protein 4 [Source:ZFIN;Acc:ZDB-GENE-050913-40]	N/A	protein transport, component of membrane	N/A
serbp1a	SERPINE1 mRNA binding protein 1a [Source:ZFIN;Acc:ZDB-GENE-030131-7389]	zygote	N/A	N/A
si:dkey-183n20	si:dkey-183n20.15 [Source:ZFIN;Acc:ZDB-GENE-041001-160]	N/A	N/A	N/A
sppl3	signal peptide peptidase 3 [Source:ZFIN;Acc:ZDB-GENE-050913-71]	N/A	N/A	Ovary up vs Testis
slc27a1a	solute carrier family 27 (fatty acid transporter), member 1a [Source:ZFIN;Acc:ZDB-GENE-050320-112]	N/A	N/A	N/A
slc35f4	solute carrier family 35, member F4 [Source:HGNC Symbol;Acc:HGNC:19845]	N/A	N/A	N/A
slc44A2	solute carrier family 44 (choline transporter), member 2 [Source:HGNC Symbol;Acc:HGNC:17292]	N/A	N/A	N/A
spred1	sprouty-related, EVH1 domain containing 1 [Source:ZFIN;Acc:ZDB-GENE-040426-2338]	N/A	blood vessel morphogenesis	Ovary up vs Testis
scaf8	SR-related CTD-associated factor 8 [Source:HGNC Symbol;Acc:HGNC:20959]	N/A	N/A	N/A
tnks2	tankyrase, TRF1-interacting ankyrin-related ADP-ribose polymerase 2 [Source:HGNC Symbol;Acc:HGNC:15677]	N/A	N/A	Ovary up vs Testis
tiam2a	T-cell lymphoma invasion and metastasis 2a [Source:ZFIN;Acc:ZDB-GENE-030219-98]	gonads	intracelular signal transduction	Ovary up vs Testis
zgc:153460	tetratricopeptide repeat domain 7B [Source:ZFIN;Acc:ZDB-GENE-070105-3], wu:fj46e11, zgc:153460	N/A	N/A	N/A
trabd2a	TraB domain containing 2A [Source:HGNC Symbol;Acc:HGNC:27013]	N/A	N/A	N/A
tmem39b	transmembrane protein 39B [Source:ZFIN;Acc:ZDB-GENE-030131-6042]	N/A	N/A	Ovary up vs Testis
trim32	tripartite motif-containing 32 [Source:ZFIN;Acc:ZDB-GENE-060428-1]	N/A	duct morphogenesis, metal ion binding	Ovary down vs Testis
tsc1b	tuberous sclerosis 1b [Source:ZFIN;Acc:ZDB-GENE-030131-3404]	N/A	GTPase regulator activity	N/A
uncp1	Uncharacterized protein [Source:UniProtKB/TrEMBL;Acc:I3K5P5]	N/A	N/A	N/A
vav1	vav 1 guanine nucleotide exchange factor [Source:HGNC Symbol;Acc:HGNC:12657]	N/A	N/A	N/A
zgc:16552	zgc:165525 [Source:ZFIN;Acc:ZDB-GENE-070620-14]	N/A	N/A	N/A
zgc:194887	zgc:194887 [Source:ZFIN;Acc:ZDB-GENE-081022-162]	N/A	N/A	Ovary up vs Testis
zbtb8a	zinc finger and BTB domain containing 8A [Source:HGNC Symbol;Acc:HGNC:24172]	all organs	N/A	Ovary down vs Testis
Predicted single exon control genes
znfx-1	ZNFX1-type zinc finger-containing protein 1-like[Source:ZFIN;Acc:ZDB-GENE-110804-2]	all organs	RNA and zink ionic binding
gal3st3	galactose-3-O-sulfotransferase 3 [Source:ZFIN;Acc:ZDB-GENE-121001-3]	all organs	glycolipid biosynthetic proces
N/A—no data available
